# Supplementary material for: Decipher the complexity of cis-regulatory regions by a modified Cas9
Source: PLoS One. 2020 Jul 2;15(7):e0235530. doi: 10.1371/journal.pone.0235530 (PMC7332081; doi:10.1371/journal.pone.0235530)
Supplement: S1 Data — (CSV) [file pone.0235530.s005.csv]

plate_no	cycle	cycle10	plate_bc	acquired	count_time	read_time	temp	x	y	coords	cps	device	estimate_bc	filtered_cps	use	Well2	test1	bincode	A	B	C	D	E	test2
1	0	0	1958	13.03.2018 14:48	0.08	14:48:47	25.6	1	A	A1	109	0			1	A1	0	0	0	0	0	0	0	0
1	0	0	1958	13.03.2018 14:48	0.08	14:48:47	25.6	3	A	A3	114	0			1	A3	0	16	1	0	0	0	0	16
1	0	0	1958	13.03.2018 14:48	0.08	14:48:47	25.6	5	A	A5	104	0			1	A5	0	0	0	0	0	0	0	0
1	0	0	1958	13.03.2018 14:48	0.08	14:48:47	25.6	7	A	A7	109	0			1	A7	0	16	1	0	0	0	0	16
1	0	0	1958	13.03.2018 14:48	0.08	14:48:47	25.6	9	A	A9	101	0			1	A9	0	0	0	0	0	0	0	0
1	0	0	1958	13.03.2018 14:48	0.08	14:48:47	25.6	11	A	A11	97	0			1	A11	0	16	1	0	0	0	0	16
1	0	0	1958	13.03.2018 14:48	0.08	14:48:55	25.6	1	B	B1	114	0			1	B1	0	1	0	0	0	0	1	1
1	0	0	1958	13.03.2018 14:48	0.08	14:48:55	25.6	3	B	B3	107	0			1	B3	0	17	1	0	0	0	1	17
1	0	0	1958	13.03.2018 14:48	0.08	14:48:55	25.6	5	B	B5	96	0			1	B5	0	1	0	0	0	0	1	1
1	0	0	1958	13.03.2018 14:48	0.08	14:48:55	25.6	7	B	B7	109	0			1	B7	0	17	1	0	0	0	1	17
1	0	0	1958	13.03.2018 14:48	0.08	14:48:55	25.6	9	B	B9	104	0			1	B9	0	1	0	0	0	0	1	1
1	0	0	1958	13.03.2018 14:48	0.08	14:48:55	25.6	11	B	B11	97	0			1	B11	0	17	1	0	0	0	1	17
1	0	0	1958	13.03.2018 14:48	0.08	14:49:03	25.6	1	C	C1	111	0			1	C1	0	2	0	0	0	1	0	2
1	0	0	1958	13.03.2018 14:48	0.08	14:49:03	25.6	2	A	A2	86	0			1	A2	0	8	0	1	0	0	0	8
1	0	0	1958	13.03.2018 14:48	0.08	14:49:03	25.6	3	C	C3	111	0			1	C3	0	18	1	0	0	1	0	18
1	0	0	1958	13.03.2018 14:48	0.08	14:49:03	25.6	4	A	A4	114	0			1	A4	0	24	1	1	0	0	0	24
1	0	0	1958	13.03.2018 14:48	0.08	14:49:03	25.6	5	C	C5	101	0			1	C5	0	2	0	0	0	1	0	2
1	0	0	1958	13.03.2018 14:48	0.08	14:49:03	25.6	6	A	A6	107	0			1	A6	0	8	0	1	0	0	0	8
1	0	0	1958	13.03.2018 14:48	0.08	14:49:03	25.6	7	C	C7	112	0			1	C7	0	18	1	0	0	1	0	18
1	0	0	1958	13.03.2018 14:48	0.08	14:49:03	25.6	8	A	A8	94	0			1	A8	0	24	1	1	0	0	0	24
1	0	0	1958	13.03.2018 14:48	0.08	14:49:03	25.6	9	C	C9	89	0			1	C9	0	2	0	0	0	1	0	2
1	0	0	1958	13.03.2018 14:48	0.08	14:49:03	25.6	10	A	A10	109	0			1	A10	0	8	0	1	0	0	0	8
1	0	0	1958	13.03.2018 14:48	0.08	14:49:03	25.6	11	C	C11	95	0			1	C11	0	18	1	0	0	1	0	18
1	0	0	1958	13.03.2018 14:48	0.08	14:49:03	25.6	12	A	A12	100	0			1	A12	0	24	1	1	0	0	0	24
1	0	0	1958	13.03.2018 14:48	0.08	14:49:10	25.6	1	D	D1	109	0			1	D1	0	3	0	0	0	1	1	3
1	0	0	1958	13.03.2018 14:48	0.08	14:49:10	25.6	2	B	B2	81	0			1	B2	0	9	0	1	0	0	1	9
1	0	0	1958	13.03.2018 14:48	0.08	14:49:10	25.6	3	D	D3	104	0			1	D3	0	19	1	0	0	1	1	19
1	0	0	1958	13.03.2018 14:48	0.08	14:49:10	25.6	4	B	B4	104	0			1	B4	0	25	1	1	0	0	1	25
1	0	0	1958	13.03.2018 14:48	0.08	14:49:10	25.6	5	D	D5	102	0			1	D5	0	3	0	0	0	1	1	3
1	0	0	1958	13.03.2018 14:48	0.08	14:49:10	25.6	6	B	B6	102	0			1	B6	0	9	0	1	0	0	1	9
1	0	0	1958	13.03.2018 14:48	0.08	14:49:10	25.6	7	D	D7	104	0			1	D7	0	19	1	0	0	1	1	19
1	0	0	1958	13.03.2018 14:48	0.08	14:49:10	25.6	8	B	B8	90	0			1	B8	0	25	1	1	0	0	1	25
1	0	0	1958	13.03.2018 14:48	0.08	14:49:10	25.6	9	D	D9	95	0			1	D9	0	3	0	0	0	1	1	3
1	0	0	1958	13.03.2018 14:48	0.08	14:49:10	25.6	10	B	B10	109	0			1	B10	0	9	0	1	0	0	1	9
1	0	0	1958	13.03.2018 14:48	0.08	14:49:10	25.6	11	D	D11	90	0			1	D11	0	19	1	0	0	1	1	19
1	0	0	1958	13.03.2018 14:48	0.08	14:49:10	25.6	12	B	B12	101	0			1	B12	0	25	1	1	0	0	1	25
1	0	0	1958	13.03.2018 14:48	0.08	14:49:17	25.6	1	E	E1	106	0			1	E1	0	4	0	0	1	0	0	4
1	0	0	1958	13.03.2018 14:48	0.08	14:49:17	25.6	2	C	C2	83	0			1	C2	0	10	0	1	0	1	0	10
1	0	0	1958	13.03.2018 14:48	0.08	14:49:17	25.6	3	E	E3	98	0			1	E3	0	20	1	0	1	0	0	20
1	0	0	1958	13.03.2018 14:48	0.08	14:49:17	25.6	4	C	C4	99	0			1	C4	0	26	1	1	0	1	0	26
1	0	0	1958	13.03.2018 14:48	0.08	14:49:17	25.6	5	E	E5	95	0			1	E5	0	4	0	0	1	0	0	4
1	0	0	1958	13.03.2018 14:48	0.08	14:49:17	25.6	6	C	C6	100	0			1	C6	0	10	0	1	0	1	0	10
1	0	0	1958	13.03.2018 14:48	0.08	14:49:17	25.6	7	E	E7	114	0			1	E7	0	20	1	0	1	0	0	20
1	0	0	1958	13.03.2018 14:48	0.08	14:49:17	25.6	8	C	C8	98	0			1	C8	0	26	1	1	0	1	0	26
1	0	0	1958	13.03.2018 14:48	0.08	14:49:17	25.6	9	E	E9	92	0			1	E9	0	4	0	0	1	0	0	4
1	0	0	1958	13.03.2018 14:48	0.08	14:49:17	25.6	10	C	C10	106	0			1	C10	0	10	0	1	0	1	0	10
1	0	0	1958	13.03.2018 14:48	0.08	14:49:17	25.6	11	E	E11	85	0			1	E11	0	20	1	0	1	0	0	20
1	0	0	1958	13.03.2018 14:48	0.08	14:49:17	25.6	12	C	C12	101	0			1	C12	0	26	1	1	0	1	0	26
1	0	0	1958	13.03.2018 14:48	0.08	14:49:24	25.6	1	F	F1	109	0			1	F1	0	5	0	0	1	0	1	5
1	0	0	1958	13.03.2018 14:48	0.08	14:49:24	25.6	2	D	D2	76	0			1	D2	0	11	0	1	0	1	1	11
1	0	0	1958	13.03.2018 14:48	0.08	14:49:24	25.6	3	F	F3	101	0			1	F3	0	21	1	0	1	0	1	21
1	0	0	1958	13.03.2018 14:48	0.08	14:49:24	25.6	4	D	D4	103	0			1	D4	0	27	1	1	0	1	1	27
1	0	0	1958	13.03.2018 14:48	0.08	14:49:24	25.6	5	F	F5	101	0			1	F5	0	5	0	0	1	0	1	5
1	0	0	1958	13.03.2018 14:48	0.08	14:49:24	25.6	6	D	D6	103	0			1	D6	0	11	0	1	0	1	1	11
1	0	0	1958	13.03.2018 14:48	0.08	14:49:24	25.6	7	F	F7	106	0			1	F7	0	21	1	0	1	0	1	21
1	0	0	1958	13.03.2018 14:48	0.08	14:49:24	25.6	8	D	D8	85	0			1	D8	0	27	1	1	0	1	1	27
1	0	0	1958	13.03.2018 14:48	0.08	14:49:24	25.6	9	F	F9	90	0			1	F9	0	5	0	0	1	0	1	5
1	0	0	1958	13.03.2018 14:48	0.08	14:49:24	25.6	10	D	D10	94	0			1	D10	0	11	0	1	0	1	1	11
1	0	0	1958	13.03.2018 14:48	0.08	14:49:24	25.6	11	F	F11	84	0			1	F11	0	21	1	0	1	0	1	21
1	0	0	1958	13.03.2018 14:48	0.08	14:49:24	25.6	12	D	D12	100	0			1	D12	0	27	1	1	0	1	1	27
1	0	0	1958	13.03.2018 14:48	0.08	14:49:31	25.6	1	G	G1	104	0			1	G1	0	6	0	0	1	1	0	6
1	0	0	1958	13.03.2018 14:48	0.08	14:49:31	25.6	2	E	E2	76	0			1	E2	0	12	0	1	1	0	0	12
1	0	0	1958	13.03.2018 14:48	0.08	14:49:31	25.6	3	G	G3	99	0			1	G3	0	22	1	0	1	1	0	22
1	0	0	1958	13.03.2018 14:48	0.08	14:49:31	25.6	4	E	E4	106	0			1	E4	0	28	1	1	1	0	0	28
1	0	0	1958	13.03.2018 14:48	0.08	14:49:31	25.6	5	G	G5	90	0			1	G5	0	6	0	0	1	1	0	6
1	0	0	1958	13.03.2018 14:48	0.08	14:49:31	25.6	6	E	E6	85	0			1	E6	0	12	0	1	1	0	0	12
1	0	0	1958	13.03.2018 14:48	0.08	14:49:31	25.6	7	G	G7	106	0			1	G7	0	22	1	0	1	1	0	22
1	0	0	1958	13.03.2018 14:48	0.08	14:49:31	25.6	8	E	E8	87	0			1	E8	0	28	1	1	1	0	0	28
1	0	0	1958	13.03.2018 14:48	0.08	14:49:31	25.6	9	G	G9	93	0			1	G9	0	6	0	0	1	1	0	6
1	0	0	1958	13.03.2018 14:48	0.08	14:49:31	25.6	10	E	E10	103	0			1	E10	0	12	0	1	1	0	0	12
1	0	0	1958	13.03.2018 14:48	0.08	14:49:31	25.6	11	G	G11	87	0			1	G11	0	22	1	0	1	1	0	22
1	0	0	1958	13.03.2018 14:48	0.08	14:49:31	25.6	12	E	E12	98	0			1	E12	0	28	1	1	1	0	0	28
1	0	0	1958	13.03.2018 14:48	0.08	14:49:38	25.6	1	H	H1	123	0			1	H1	0	7	0	0	1	1	1	7
1	0	0	1958	13.03.2018 14:48	0.08	14:49:38	25.6	2	F	F2	76	0			1	F2	0	13	0	1	1	0	1	13
1	0	0	1958	13.03.2018 14:48	0.08	14:49:38	25.6	3	H	H3	104	0			1	H3	0	23	1	0	1	1	1	23
1	0	0	1958	13.03.2018 14:48	0.08	14:49:38	25.6	4	F	F4	96	0			1	F4	0	29	1	1	1	0	1	29
1	0	0	1958	13.03.2018 14:48	0.08	14:49:38	25.6	5	H	H5	93	0			1	H5	0	7	0	0	1	1	1	7
1	0	0	1958	13.03.2018 14:48	0.08	14:49:38	25.6	6	F	F6	93	0			1	F6	0	13	0	1	1	0	1	13
1	0	0	1958	13.03.2018 14:48	0.08	14:49:38	25.6	7	H	H7	112	0			1	H7	0	23	1	0	1	1	1	23
1	0	0	1958	13.03.2018 14:48	0.08	14:49:38	25.6	8	F	F8	91	0			1	F8	0	29	1	1	1	0	1	29
1	0	0	1958	13.03.2018 14:48	0.08	14:49:38	25.6	9	H	H9	90	0			1	H9	0	7	0	0	1	1	1	7
1	0	0	1958	13.03.2018 14:48	0.08	14:49:38	25.6	10	F	F10	111	0			1	F10	0	13	0	1	1	0	1	13
1	0	0	1958	13.03.2018 14:48	0.08	14:49:38	25.6	11	H	H11	87	0			1	H11	0	23	1	0	1	1	1	23
1	0	0	1958	13.03.2018 14:48	0.08	14:49:38	25.6	12	F	F12	95	0			1	F12	0	29	1	1	1	0	1	29
1	0	0	1958	13.03.2018 14:48	0.08	14:49:45	25.6	2	G	G2	78	0			1	G2	0	14	0	1	1	1	0	14
1	0	0	1958	13.03.2018 14:48	0.08	14:49:45	25.6	4	G	G4	103	0			1	G4	0	30	1	1	1	1	0	30
1	0	0	1958	13.03.2018 14:48	0.08	14:49:45	25.6	6	G	G6	103	0			1	G6	0	14	0	1	1	1	0	14
1	0	0	1958	13.03.2018 14:48	0.08	14:49:45	25.6	8	G	G8	88	0			1	G8	0	30	1	1	1	1	0	30
1	0	0	1958	13.03.2018 14:48	0.08	14:49:45	25.6	10	G	G10	98	0			1	G10	0	14	0	1	1	1	0	14
1	0	0	1958	13.03.2018 14:48	0.08	14:49:45	25.6	12	G	G12	97	0			1	G12	0	30	1	1	1	1	0	30
1	0	0	1958	13.03.2018 14:48	0.08	14:49:52	25.6	2	H	H2	75	0			1	H2	0	15	0	1	1	1	1	15
1	0	0	1958	13.03.2018 14:48	0.08	14:49:52	25.6	4	H	H4	109	0			1	H4	0	31	1	1	1	1	1	31
1	0	0	1958	13.03.2018 14:48	0.08	14:49:52	25.6	6	H	H6	93	0			1	H6	0	15	0	1	1	1	1	15
1	0	0	1958	13.03.2018 14:48	0.08	14:49:52	25.6	8	H	H8	81	0			1	H8	0	31	1	1	1	1	1	31
1	0	0	1958	13.03.2018 14:48	0.08	14:49:52	25.6	10	H	H10	84	0			1	H10	0	15	0	1	1	1	1	15
1	0	0	1958	13.03.2018 14:48	0.08	14:49:52	25.6	12	H	H12	98	0			1	H12	0	31	1	1	1	1	1	31
4	1	0	1958	13.03.2018 14:57	0.08	14:57:07	25.7	1	A	A1	69	0			1	A1	0	0	0	0	0	0	0	0
4	1	0	1958	13.03.2018 14:57	0.08	14:57:07	25.7	3	A	A3	77	0			1	A3	0	16	1	0	0	0	0	16
4	1	0	1958	13.03.2018 14:57	0.08	14:57:07	25.7	5	A	A5	73	0			1	A5	0	0	0	0	0	0	0	0
4	1	0	1958	13.03.2018 14:57	0.08	14:57:07	25.7	7	A	A7	82	0			1	A7	0	16	1	0	0	0	0	16
4	1	0	1958	13.03.2018 14:57	0.08	14:57:07	25.7	9	A	A9	60	0			1	A9	0	0	0	0	0	0	0	0
4	1	0	1958	13.03.2018 14:57	0.08	14:57:07	25.7	11	A	A11	54	0			1	A11	0	16	1	0	0	0	0	16
4	1	0	1958	13.03.2018 14:57	0.08	14:57:14	25.7	1	B	B1	71	0			1	B1	0	1	0	0	0	0	1	1
4	1	0	1958	13.03.2018 14:57	0.08	14:57:14	25.7	3	B	B3	64	0			1	B3	0	17	1	0	0	0	1	17
4	1	0	1958	13.03.2018 14:57	0.08	14:57:14	25.7	5	B	B5	67	0			1	B5	0	1	0	0	0	0	1	1
4	1	0	1958	13.03.2018 14:57	0.08	14:57:14	25.7	7	B	B7	77	0			1	B7	0	17	1	0	0	0	1	17
4	1	0	1958	13.03.2018 14:57	0.08	14:57:14	25.7	9	B	B9	60	0			1	B9	0	1	0	0	0	0	1	1
4	1	0	1958	13.03.2018 14:57	0.08	14:57:14	25.7	11	B	B11	64	0			1	B11	0	17	1	0	0	0	1	17
4	1	0	1958	13.03.2018 14:57	0.08	14:57:21	25.7	1	C	C1	74	0			1	C1	0	2	0	0	0	1	0	2
4	1	0	1958	13.03.2018 14:57	0.08	14:57:21	25.7	2	A	A2	60	0			1	A2	0	8	0	1	0	0	0	8
4	1	0	1958	13.03.2018 14:57	0.08	14:57:21	25.7	3	C	C3	71	0			1	C3	0	18	1	0	0	1	0	18
4	1	0	1958	13.03.2018 14:57	0.08	14:57:21	25.7	4	A	A4	72	0			1	A4	0	24	1	1	0	0	0	24
4	1	0	1958	13.03.2018 14:57	0.08	14:57:21	25.7	5	C	C5	75	0			1	C5	0	2	0	0	0	1	0	2
4	1	0	1958	13.03.2018 14:57	0.08	14:57:21	25.7	6	A	A6	75	0			1	A6	0	8	0	1	0	0	0	8
4	1	0	1958	13.03.2018 14:57	0.08	14:57:21	25.7	7	C	C7	74	0			1	C7	0	18	1	0	0	1	0	18
4	1	0	1958	13.03.2018 14:57	0.08	14:57:21	25.7	8	A	A8	68	0			1	A8	0	24	1	1	0	0	0	24
4	1	0	1958	13.03.2018 14:57	0.08	14:57:21	25.7	9	C	C9	67	0			1	C9	0	2	0	0	0	1	0	2
4	1	0	1958	13.03.2018 14:57	0.08	14:57:21	25.7	10	A	A10	74	0			1	A10	0	8	0	1	0	0	0	8
4	1	0	1958	13.03.2018 14:57	0.08	14:57:21	25.7	11	C	C11	64	0			1	C11	0	18	1	0	0	1	0	18
4	1	0	1958	13.03.2018 14:57	0.08	14:57:21	25.7	12	A	A12	65	0			1	A12	0	24	1	1	0	0	0	24
4	1	0	1958	13.03.2018 14:57	0.08	14:57:29	25.7	1	D	D1	77	0			1	D1	0	3	0	0	0	1	1	3
4	1	0	1958	13.03.2018 14:57	0.08	14:57:29	25.7	2	B	B2	67	0			1	B2	0	9	0	1	0	0	1	9
4	1	0	1958	13.03.2018 14:57	0.08	14:57:29	25.7	3	D	D3	74	0			1	D3	0	19	1	0	0	1	1	19
4	1	0	1958	13.03.2018 14:57	0.08	14:57:29	25.7	4	B	B4	83	0			1	B4	0	25	1	1	0	0	1	25
4	1	0	1958	13.03.2018 14:57	0.08	14:57:29	25.7	5	D	D5	60	0			1	D5	0	3	0	0	0	1	1	3
4	1	0	1958	13.03.2018 14:57	0.08	14:57:29	25.7	6	B	B6	71	0			1	B6	0	9	0	1	0	0	1	9
4	1	0	1958	13.03.2018 14:57	0.08	14:57:29	25.7	7	D	D7	70	0			1	D7	0	19	1	0	0	1	1	19
4	1	0	1958	13.03.2018 14:57	0.08	14:57:29	25.7	8	B	B8	64	0			1	B8	0	25	1	1	0	0	1	25
4	1	0	1958	13.03.2018 14:57	0.08	14:57:29	25.7	9	D	D9	69	0			1	D9	0	3	0	0	0	1	1	3
4	1	0	1958	13.03.2018 14:57	0.08	14:57:29	25.7	10	B	B10	71	0			1	B10	0	9	0	1	0	0	1	9
4	1	0	1958	13.03.2018 14:57	0.08	14:57:29	25.7	11	D	D11	62	0			1	D11	0	19	1	0	0	1	1	19
4	1	0	1958	13.03.2018 14:57	0.08	14:57:29	25.7	12	B	B12	69	0			1	B12	0	25	1	1	0	0	1	25
4	1	0	1958	13.03.2018 14:57	0.08	14:57:36	25.7	1	E	E1	73	0			1	E1	0	4	0	0	1	0	0	4
4	1	0	1958	13.03.2018 14:57	0.08	14:57:36	25.7	2	C	C2	57	0			1	C2	0	10	0	1	0	1	0	10
4	1	0	1958	13.03.2018 14:57	0.08	14:57:36	25.7	3	E	E3	72	0			1	E3	0	20	1	0	1	0	0	20
4	1	0	1958	13.03.2018 14:57	0.08	14:57:36	25.7	4	C	C4	73	0			1	C4	0	26	1	1	0	1	0	26
4	1	0	1958	13.03.2018 14:57	0.08	14:57:36	25.7	5	E	E5	69	0			1	E5	0	4	0	0	1	0	0	4
4	1	0	1958	13.03.2018 14:57	0.08	14:57:36	25.7	6	C	C6	71	0			1	C6	0	10	0	1	0	1	0	10
4	1	0	1958	13.03.2018 14:57	0.08	14:57:36	25.7	7	E	E7	72	0			1	E7	0	20	1	0	1	0	0	20
4	1	0	1958	13.03.2018 14:57	0.08	14:57:36	25.7	8	C	C8	60	0			1	C8	0	26	1	1	0	1	0	26
4	1	0	1958	13.03.2018 14:57	0.08	14:57:36	25.7	9	E	E9	63	0			1	E9	0	4	0	0	1	0	0	4
4	1	0	1958	13.03.2018 14:57	0.08	14:57:36	25.7	10	C	C10	78	0			1	C10	0	10	0	1	0	1	0	10
4	1	0	1958	13.03.2018 14:57	0.08	14:57:36	25.7	11	E	E11	57	0			1	E11	0	20	1	0	1	0	0	20
4	1	0	1958	13.03.2018 14:57	0.08	14:57:36	25.7	12	C	C12	69	0			1	C12	0	26	1	1	0	1	0	26
4	1	0	1958	13.03.2018 14:57	0.08	14:57:43	25.7	1	F	F1	69	0			1	F1	0	5	0	0	1	0	1	5
4	1	0	1958	13.03.2018 14:57	0.08	14:57:43	25.7	2	D	D2	49	0			1	D2	0	11	0	1	0	1	1	11
4	1	0	1958	13.03.2018 14:57	0.08	14:57:43	25.7	3	F	F3	67	0			1	F3	0	21	1	0	1	0	1	21
4	1	0	1958	13.03.2018 14:57	0.08	14:57:43	25.7	4	D	D4	67	0			1	D4	0	27	1	1	0	1	1	27
4	1	0	1958	13.03.2018 14:57	0.08	14:57:43	25.7	5	F	F5	69	0			1	F5	0	5	0	0	1	0	1	5
4	1	0	1958	13.03.2018 14:57	0.08	14:57:43	25.7	6	D	D6	74	0			1	D6	0	11	0	1	0	1	1	11
4	1	0	1958	13.03.2018 14:57	0.08	14:57:43	25.7	7	F	F7	74	0			1	F7	0	21	1	0	1	0	1	21
4	1	0	1958	13.03.2018 14:57	0.08	14:57:43	25.7	8	D	D8	59	0			1	D8	0	27	1	1	0	1	1	27
4	1	0	1958	13.03.2018 14:57	0.08	14:57:43	25.7	9	F	F9	64	0			1	F9	0	5	0	0	1	0	1	5
4	1	0	1958	13.03.2018 14:57	0.08	14:57:43	25.7	10	D	D10	68	0			1	D10	0	11	0	1	0	1	1	11
4	1	0	1958	13.03.2018 14:57	0.08	14:57:43	25.7	11	F	F11	57	0			1	F11	0	21	1	0	1	0	1	21
4	1	0	1958	13.03.2018 14:57	0.08	14:57:43	25.7	12	D	D12	75	0			1	D12	0	27	1	1	0	1	1	27
4	1	0	1958	13.03.2018 14:57	0.08	14:57:50	25.7	1	G	G1	66	0			1	G1	0	6	0	0	1	1	0	6
4	1	0	1958	13.03.2018 14:57	0.08	14:57:50	25.7	2	E	E2	58	0			1	E2	0	12	0	1	1	0	0	12
4	1	0	1958	13.03.2018 14:57	0.08	14:57:50	25.7	3	G	G3	66	0			1	G3	0	22	1	0	1	1	0	22
4	1	0	1958	13.03.2018 14:57	0.08	14:57:50	25.7	4	E	E4	68	0			1	E4	0	28	1	1	1	0	0	28
4	1	0	1958	13.03.2018 14:57	0.08	14:57:50	25.7	5	G	G5	73	0			1	G5	0	6	0	0	1	1	0	6
4	1	0	1958	13.03.2018 14:57	0.08	14:57:50	25.7	6	E	E6	64	0			1	E6	0	12	0	1	1	0	0	12
4	1	0	1958	13.03.2018 14:57	0.08	14:57:50	25.7	7	G	G7	82	0			1	G7	0	22	1	0	1	1	0	22
4	1	0	1958	13.03.2018 14:57	0.08	14:57:50	25.7	8	E	E8	68	0			1	E8	0	28	1	1	1	0	0	28
4	1	0	1958	13.03.2018 14:57	0.08	14:57:50	25.7	9	G	G9	63	0			1	G9	0	6	0	0	1	1	0	6
4	1	0	1958	13.03.2018 14:57	0.08	14:57:50	25.7	10	E	E10	68	0			1	E10	0	12	0	1	1	0	0	12
4	1	0	1958	13.03.2018 14:57	0.08	14:57:50	25.7	11	G	G11	61	0			1	G11	0	22	1	0	1	1	0	22
4	1	0	1958	13.03.2018 14:57	0.08	14:57:50	25.7	12	E	E12	67	0			1	E12	0	28	1	1	1	0	0	28
4	1	0	1958	13.03.2018 14:57	0.08	14:57:57	25.7	1	H	H1	66	0			1	H1	0	7	0	0	1	1	1	7
4	1	0	1958	13.03.2018 14:57	0.08	14:57:57	25.7	2	F	F2	57	0			1	F2	0	13	0	1	1	0	1	13
4	1	0	1958	13.03.2018 14:57	0.08	14:57:57	25.7	3	H	H3	71	0			1	H3	0	23	1	0	1	1	1	23
4	1	0	1958	13.03.2018 14:57	0.08	14:57:57	25.7	4	F	F4	72	0			1	F4	0	29	1	1	1	0	1	29
4	1	0	1958	13.03.2018 14:57	0.08	14:57:57	25.7	5	H	H5	69	0			1	H5	0	7	0	0	1	1	1	7
4	1	0	1958	13.03.2018 14:57	0.08	14:57:57	25.7	6	F	F6	72	0			1	F6	0	13	0	1	1	0	1	13
4	1	0	1958	13.03.2018 14:57	0.08	14:57:57	25.7	7	H	H7	94	0			1	H7	0	23	1	0	1	1	1	23
4	1	0	1958	13.03.2018 14:57	0.08	14:57:57	25.7	8	F	F8	57	0			1	F8	0	29	1	1	1	0	1	29
4	1	0	1958	13.03.2018 14:57	0.08	14:57:57	25.7	9	H	H9	61	0			1	H9	0	7	0	0	1	1	1	7
4	1	0	1958	13.03.2018 14:57	0.08	14:57:57	25.7	10	F	F10	66	0			1	F10	0	13	0	1	1	0	1	13
4	1	0	1958	13.03.2018 14:57	0.08	14:57:57	25.7	11	H	H11	61	0			1	H11	0	23	1	0	1	1	1	23
4	1	0	1958	13.03.2018 14:57	0.08	14:57:57	25.7	12	F	F12	69	0			1	F12	0	29	1	1	1	0	1	29
4	1	0	1958	13.03.2018 14:57	0.08	14:58:04	25.7	2	G	G2	60	0			1	G2	0	14	0	1	1	1	0	14
4	1	0	1958	13.03.2018 14:57	0.08	14:58:04	25.7	4	G	G4	75	0			1	G4	0	30	1	1	1	1	0	30
4	1	0	1958	13.03.2018 14:57	0.08	14:58:04	25.7	6	G	G6	80	0			1	G6	0	14	0	1	1	1	0	14
4	1	0	1958	13.03.2018 14:57	0.08	14:58:04	25.7	8	G	G8	57	0			1	G8	0	30	1	1	1	1	0	30
4	1	0	1958	13.03.2018 14:57	0.08	14:58:04	25.7	10	G	G10	65	0			1	G10	0	14	0	1	1	1	0	14
4	1	0	1958	13.03.2018 14:57	0.08	14:58:04	25.7	12	G	G12	69	0			1	G12	0	30	1	1	1	1	0	30
4	1	0	1958	13.03.2018 14:57	0.08	14:58:11	25.7	2	H	H2	60	0			1	H2	0	15	0	1	1	1	1	15
4	1	0	1958	13.03.2018 14:57	0.08	14:58:11	25.7	4	H	H4	78	0			1	H4	0	31	1	1	1	1	1	31
4	1	0	1958	13.03.2018 14:57	0.08	14:58:11	25.7	6	H	H6	87	0			1	H6	0	15	0	1	1	1	1	15
4	1	0	1958	13.03.2018 14:57	0.08	14:58:11	25.7	8	H	H8	64	0			1	H8	0	31	1	1	1	1	1	31
4	1	0	1958	13.03.2018 14:57	0.08	14:58:11	25.7	10	H	H10	76	0			1	H10	0	15	0	1	1	1	1	15
4	1	0	1958	13.03.2018 14:57	0.08	14:58:11	25.7	12	H	H12	64	0			1	H12	0	31	1	1	1	1	1	31
7	2	0	1958	13.03.2018 15:05	0.08	15:05:26	25.8	1	A	A1	79	0			1	A1	0	0	0	0	0	0	0	0
7	2	0	1958	13.03.2018 15:05	0.08	15:05:26	25.8	3	A	A3	67	0			1	A3	0	16	1	0	0	0	0	16
7	2	0	1958	13.03.2018 15:05	0.08	15:05:26	25.8	5	A	A5	67	0			1	A5	0	0	0	0	0	0	0	0
7	2	0	1958	13.03.2018 15:05	0.08	15:05:26	25.8	7	A	A7	72	0			1	A7	0	16	1	0	0	0	0	16
7	2	0	1958	13.03.2018 15:05	0.08	15:05:26	25.8	9	A	A9	64	0			1	A9	0	0	0	0	0	0	0	0
7	2	0	1958	13.03.2018 15:05	0.08	15:05:26	25.8	11	A	A11	57	0			1	A11	0	16	1	0	0	0	0	16
7	2	0	1958	13.03.2018 15:05	0.08	15:05:34	25.8	1	B	B1	68	0			1	B1	0	1	0	0	0	0	1	1
7	2	0	1958	13.03.2018 15:05	0.08	15:05:34	25.8	3	B	B3	61	0			1	B3	0	17	1	0	0	0	1	17
7	2	0	1958	13.03.2018 15:05	0.08	15:05:34	25.8	5	B	B5	52	0			1	B5	0	1	0	0	0	0	1	1
7	2	0	1958	13.03.2018 15:05	0.08	15:05:34	25.8	7	B	B7	74	0			1	B7	0	17	1	0	0	0	1	17
7	2	0	1958	13.03.2018 15:05	0.08	15:05:34	25.8	9	B	B9	58	0			1	B9	0	1	0	0	0	0	1	1
7	2	0	1958	13.03.2018 15:05	0.08	15:05:34	25.8	11	B	B11	52	0			1	B11	0	17	1	0	0	0	1	17
7	2	0	1958	13.03.2018 15:05	0.08	15:05:41	25.8	1	C	C1	58	0			1	C1	0	2	0	0	0	1	0	2
7	2	0	1958	13.03.2018 15:05	0.08	15:05:41	25.8	2	A	A2	52	0			1	A2	0	8	0	1	0	0	0	8
7	2	0	1958	13.03.2018 15:05	0.08	15:05:41	25.8	3	C	C3	59	0			1	C3	0	18	1	0	0	1	0	18
7	2	0	1958	13.03.2018 15:05	0.08	15:05:41	25.8	4	A	A4	68	0			1	A4	0	24	1	1	0	0	0	24
7	2	0	1958	13.03.2018 15:05	0.08	15:05:41	25.8	5	C	C5	57	0			1	C5	0	2	0	0	0	1	0	2
7	2	0	1958	13.03.2018 15:05	0.08	15:05:41	25.8	6	A	A6	72	0			1	A6	0	8	0	1	0	0	0	8
7	2	0	1958	13.03.2018 15:05	0.08	15:05:41	25.8	7	C	C7	64	0			1	C7	0	18	1	0	0	1	0	18
7	2	0	1958	13.03.2018 15:05	0.08	15:05:41	25.8	8	A	A8	53	0			1	A8	0	24	1	1	0	0	0	24
7	2	0	1958	13.03.2018 15:05	0.08	15:05:41	25.8	9	C	C9	57	0			1	C9	0	2	0	0	0	1	0	2
7	2	0	1958	13.03.2018 15:05	0.08	15:05:41	25.8	10	A	A10	71	0			1	A10	0	8	0	1	0	0	0	8
7	2	0	1958	13.03.2018 15:05	0.08	15:05:41	25.8	11	C	C11	54	0			1	C11	0	18	1	0	0	1	0	18
7	2	0	1958	13.03.2018 15:05	0.08	15:05:41	25.8	12	A	A12	61	0			1	A12	0	24	1	1	0	0	0	24
7	2	0	1958	13.03.2018 15:05	0.08	15:05:48	25.8	1	D	D1	63	0			1	D1	0	3	0	0	0	1	1	3
7	2	0	1958	13.03.2018 15:05	0.08	15:05:48	25.8	2	B	B2	47	0			1	B2	0	9	0	1	0	0	1	9
7	2	0	1958	13.03.2018 15:05	0.08	15:05:48	25.8	3	D	D3	63	0			1	D3	0	19	1	0	0	1	1	19
7	2	0	1958	13.03.2018 15:05	0.08	15:05:48	25.8	4	B	B4	72	0			1	B4	0	25	1	1	0	0	1	25
7	2	0	1958	13.03.2018 15:05	0.08	15:05:48	25.8	5	D	D5	63	0			1	D5	0	3	0	0	0	1	1	3
7	2	0	1958	13.03.2018 15:05	0.08	15:05:48	25.8	6	B	B6	66	0			1	B6	0	9	0	1	0	0	1	9
7	2	0	1958	13.03.2018 15:05	0.08	15:05:48	25.8	7	D	D7	62	0			1	D7	0	19	1	0	0	1	1	19
7	2	0	1958	13.03.2018 15:05	0.08	15:05:48	25.8	8	B	B8	53	0			1	B8	0	25	1	1	0	0	1	25
7	2	0	1958	13.03.2018 15:05	0.08	15:05:48	25.8	9	D	D9	54	0			1	D9	0	3	0	0	0	1	1	3
7	2	0	1958	13.03.2018 15:05	0.08	15:05:48	25.8	10	B	B10	65	0			1	B10	0	9	0	1	0	0	1	9
7	2	0	1958	13.03.2018 15:05	0.08	15:05:48	25.8	11	D	D11	48	0			1	D11	0	19	1	0	0	1	1	19
7	2	0	1958	13.03.2018 15:05	0.08	15:05:48	25.8	12	B	B12	62	0			1	B12	0	25	1	1	0	0	1	25
7	2	0	1958	13.03.2018 15:05	0.08	15:05:55	25.8	1	E	E1	63	0			1	E1	0	4	0	0	1	0	0	4
7	2	0	1958	13.03.2018 15:05	0.08	15:05:55	25.8	2	C	C2	52	0			1	C2	0	10	0	1	0	1	0	10
7	2	0	1958	13.03.2018 15:05	0.08	15:05:55	25.8	3	E	E3	59	0			1	E3	0	20	1	0	1	0	0	20
7	2	0	1958	13.03.2018 15:05	0.08	15:05:55	25.8	4	C	C4	67	0			1	C4	0	26	1	1	0	1	0	26
7	2	0	1958	13.03.2018 15:05	0.08	15:05:55	25.8	5	E	E5	61	0			1	E5	0	4	0	0	1	0	0	4
7	2	0	1958	13.03.2018 15:05	0.08	15:05:55	25.8	6	C	C6	59	0			1	C6	0	10	0	1	0	1	0	10
7	2	0	1958	13.03.2018 15:05	0.08	15:05:55	25.8	7	E	E7	67	0			1	E7	0	20	1	0	1	0	0	20
7	2	0	1958	13.03.2018 15:05	0.08	15:05:55	25.8	8	C	C8	50	0			1	C8	0	26	1	1	0	1	0	26
7	2	0	1958	13.03.2018 15:05	0.08	15:05:55	25.8	9	E	E9	54	0			1	E9	0	4	0	0	1	0	0	4
7	2	0	1958	13.03.2018 15:05	0.08	15:05:55	25.8	10	C	C10	66	0			1	C10	0	10	0	1	0	1	0	10
7	2	0	1958	13.03.2018 15:05	0.08	15:05:55	25.8	11	E	E11	54	0			1	E11	0	20	1	0	1	0	0	20
7	2	0	1958	13.03.2018 15:05	0.08	15:05:55	25.8	12	C	C12	67	0			1	C12	0	26	1	1	0	1	0	26
7	2	0	1958	13.03.2018 15:05	0.08	15:06:02	25.8	1	F	F1	68	0			1	F1	0	5	0	0	1	0	1	5
7	2	0	1958	13.03.2018 15:05	0.08	15:06:02	25.8	2	D	D2	49	0			1	D2	0	11	0	1	0	1	1	11
7	2	0	1958	13.03.2018 15:05	0.08	15:06:02	25.8	3	F	F3	67	0			1	F3	0	21	1	0	1	0	1	21
7	2	0	1958	13.03.2018 15:05	0.08	15:06:02	25.8	4	D	D4	62	0			1	D4	0	27	1	1	0	1	1	27
7	2	0	1958	13.03.2018 15:05	0.08	15:06:02	25.8	5	F	F5	55	0			1	F5	0	5	0	0	1	0	1	5
7	2	0	1958	13.03.2018 15:05	0.08	15:06:02	25.8	6	D	D6	62	0			1	D6	0	11	0	1	0	1	1	11
7	2	0	1958	13.03.2018 15:05	0.08	15:06:02	25.8	7	F	F7	64	0			1	F7	0	21	1	0	1	0	1	21
7	2	0	1958	13.03.2018 15:05	0.08	15:06:02	25.8	8	D	D8	54	0			1	D8	0	27	1	1	0	1	1	27
7	2	0	1958	13.03.2018 15:05	0.08	15:06:02	25.8	9	F	F9	61	0			1	F9	0	5	0	0	1	0	1	5
7	2	0	1958	13.03.2018 15:05	0.08	15:06:02	25.8	10	D	D10	53	0			1	D10	0	11	0	1	0	1	1	11
7	2	0	1958	13.03.2018 15:05	0.08	15:06:02	25.8	11	F	F11	51	0			1	F11	0	21	1	0	1	0	1	21
7	2	0	1958	13.03.2018 15:05	0.08	15:06:02	25.8	12	D	D12	64	0			1	D12	0	27	1	1	0	1	1	27
7	2	0	1958	13.03.2018 15:05	0.08	15:06:09	25.8	1	G	G1	65	0			1	G1	0	6	0	0	1	1	0	6
7	2	0	1958	13.03.2018 15:05	0.08	15:06:09	25.8	2	E	E2	47	0			1	E2	0	12	0	1	1	0	0	12
7	2	0	1958	13.03.2018 15:05	0.08	15:06:09	25.8	3	G	G3	66	0			1	G3	0	22	1	0	1	1	0	22
7	2	0	1958	13.03.2018 15:05	0.08	15:06:09	25.8	4	E	E4	59	0			1	E4	0	28	1	1	1	0	0	28
7	2	0	1958	13.03.2018 15:05	0.08	15:06:09	25.8	5	G	G5	57	0			1	G5	0	6	0	0	1	1	0	6
7	2	0	1958	13.03.2018 15:05	0.08	15:06:09	25.8	6	E	E6	64	0			1	E6	0	12	0	1	1	0	0	12
7	2	0	1958	13.03.2018 15:05	0.08	15:06:09	25.8	7	G	G7	66	0			1	G7	0	22	1	0	1	1	0	22
7	2	0	1958	13.03.2018 15:05	0.08	15:06:09	25.8	8	E	E8	46	0			1	E8	0	28	1	1	1	0	0	28
7	2	0	1958	13.03.2018 15:05	0.08	15:06:09	25.8	9	G	G9	57	0			1	G9	0	6	0	0	1	1	0	6
7	2	0	1958	13.03.2018 15:05	0.08	15:06:09	25.8	10	E	E10	60	0			1	E10	0	12	0	1	1	0	0	12
7	2	0	1958	13.03.2018 15:05	0.08	15:06:09	25.8	11	G	G11	49	0			1	G11	0	22	1	0	1	1	0	22
7	2	0	1958	13.03.2018 15:05	0.08	15:06:09	25.8	12	E	E12	62	0			1	E12	0	28	1	1	1	0	0	28
7	2	0	1958	13.03.2018 15:05	0.08	15:06:16	25.8	1	H	H1	62	0			1	H1	0	7	0	0	1	1	1	7
7	2	0	1958	13.03.2018 15:05	0.08	15:06:16	25.8	2	F	F2	49	0			1	F2	0	13	0	1	1	0	1	13
7	2	0	1958	13.03.2018 15:05	0.08	15:06:16	25.8	3	H	H3	63	0			1	H3	0	23	1	0	1	1	1	23
7	2	0	1958	13.03.2018 15:05	0.08	15:06:16	25.8	4	F	F4	65	0			1	F4	0	29	1	1	1	0	1	29
7	2	0	1958	13.03.2018 15:05	0.08	15:06:16	25.8	5	H	H5	72	0			1	H5	0	7	0	0	1	1	1	7
7	2	0	1958	13.03.2018 15:05	0.08	15:06:16	25.8	6	F	F6	61	0			1	F6	0	13	0	1	1	0	1	13
7	2	0	1958	13.03.2018 15:05	0.08	15:06:16	25.8	7	H	H7	83	0			1	H7	0	23	1	0	1	1	1	23
7	2	0	1958	13.03.2018 15:05	0.08	15:06:16	25.8	8	F	F8	53	0			1	F8	0	29	1	1	1	0	1	29
7	2	0	1958	13.03.2018 15:05	0.08	15:06:16	25.8	9	H	H9	54	0			1	H9	0	7	0	0	1	1	1	7
7	2	0	1958	13.03.2018 15:05	0.08	15:06:16	25.8	10	F	F10	61	0			1	F10	0	13	0	1	1	0	1	13
7	2	0	1958	13.03.2018 15:05	0.08	15:06:16	25.8	11	H	H11	59	0			1	H11	0	23	1	0	1	1	1	23
7	2	0	1958	13.03.2018 15:05	0.08	15:06:16	25.8	12	F	F12	59	0			1	F12	0	29	1	1	1	0	1	29
7	2	0	1958	13.03.2018 15:05	0.08	15:06:23	25.8	2	G	G2	49	0			1	G2	0	14	0	1	1	1	0	14
7	2	0	1958	13.03.2018 15:05	0.08	15:06:23	25.8	4	G	G4	55	0			1	G4	0	30	1	1	1	1	0	30
7	2	0	1958	13.03.2018 15:05	0.08	15:06:23	25.8	6	G	G6	64	0			1	G6	0	14	0	1	1	1	0	14
7	2	0	1958	13.03.2018 15:05	0.08	15:06:23	25.8	8	G	G8	50	0			1	G8	0	30	1	1	1	1	0	30
7	2	0	1958	13.03.2018 15:05	0.08	15:06:23	25.8	10	G	G10	53	0			1	G10	0	14	0	1	1	1	0	14
7	2	0	1958	13.03.2018 15:05	0.08	15:06:23	25.8	12	G	G12	62	0			1	G12	0	30	1	1	1	1	0	30
7	2	0	1958	13.03.2018 15:05	0.08	15:06:30	25.8	2	H	H2	52	0			1	H2	0	15	0	1	1	1	1	15
7	2	0	1958	13.03.2018 15:05	0.08	15:06:30	25.8	4	H	H4	73	0			1	H4	0	31	1	1	1	1	1	31
7	2	0	1958	13.03.2018 15:05	0.08	15:06:30	25.8	6	H	H6	85	0			1	H6	0	15	0	1	1	1	1	15
7	2	0	1958	13.03.2018 15:05	0.08	15:06:30	25.8	8	H	H8	51	0			1	H8	0	31	1	1	1	1	1	31
7	2	0	1958	13.03.2018 15:05	0.08	15:06:30	25.8	10	H	H10	55	0			1	H10	0	15	0	1	1	1	1	15
7	2	0	1958	13.03.2018 15:05	0.08	15:06:30	25.8	12	H	H12	62	0			1	H12	0	31	1	1	1	1	1	31
10	3	0	1958	13.03.2018 15:13	0.08	15:13:45	26.1	1	A	A1	66	0			1	A1	0	0	0	0	0	0	0	0
10	3	0	1958	13.03.2018 15:13	0.08	15:13:45	26.1	3	A	A3	61	0			1	A3	0	16	1	0	0	0	0	16
10	3	0	1958	13.03.2018 15:13	0.08	15:13:45	26.1	5	A	A5	58	0			1	A5	0	0	0	0	0	0	0	0
10	3	0	1958	13.03.2018 15:13	0.08	15:13:45	26.1	7	A	A7	70	0			1	A7	0	16	1	0	0	0	0	16
10	3	0	1958	13.03.2018 15:13	0.08	15:13:45	26.1	9	A	A9	52	0			1	A9	0	0	0	0	0	0	0	0
10	3	0	1958	13.03.2018 15:13	0.08	15:13:45	26.1	11	A	A11	52	0			1	A11	0	16	1	0	0	0	0	16
10	3	0	1958	13.03.2018 15:13	0.08	15:13:52	26.1	1	B	B1	63	0			1	B1	0	1	0	0	0	0	1	1
10	3	0	1958	13.03.2018 15:13	0.08	15:13:52	26.1	3	B	B3	61	0			1	B3	0	17	1	0	0	0	1	17
10	3	0	1958	13.03.2018 15:13	0.08	15:13:52	26.1	5	B	B5	55	0			1	B5	0	1	0	0	0	0	1	1
10	3	0	1958	13.03.2018 15:13	0.08	15:13:52	26.1	7	B	B7	67	0			1	B7	0	17	1	0	0	0	1	17
10	3	0	1958	13.03.2018 15:13	0.08	15:13:52	26.1	9	B	B9	54	0			1	B9	0	1	0	0	0	0	1	1
10	3	0	1958	13.03.2018 15:13	0.08	15:13:52	26.1	11	B	B11	52	0			1	B11	0	17	1	0	0	0	1	17
10	3	0	1958	13.03.2018 15:13	0.08	15:13:59	26.1	1	C	C1	60	0			1	C1	0	2	0	0	0	1	0	2
10	3	0	1958	13.03.2018 15:13	0.08	15:13:59	26.1	2	A	A2	45	0			1	A2	0	8	0	1	0	0	0	8
10	3	0	1958	13.03.2018 15:13	0.08	15:13:59	26.1	3	C	C3	61	0			1	C3	0	18	1	0	0	1	0	18
10	3	0	1958	13.03.2018 15:13	0.08	15:13:59	26.1	4	A	A4	57	0			1	A4	0	24	1	1	0	0	0	24
10	3	0	1958	13.03.2018 15:13	0.08	15:13:59	26.1	5	C	C5	53	0			1	C5	0	2	0	0	0	1	0	2
10	3	0	1958	13.03.2018 15:13	0.08	15:13:59	26.1	6	A	A6	64	0			1	A6	0	8	0	1	0	0	0	8
10	3	0	1958	13.03.2018 15:13	0.08	15:13:59	26.1	7	C	C7	56	0			1	C7	0	18	1	0	0	1	0	18
10	3	0	1958	13.03.2018 15:13	0.08	15:13:59	26.1	8	A	A8	46	0			1	A8	0	24	1	1	0	0	0	24
10	3	0	1958	13.03.2018 15:13	0.08	15:13:59	26.1	9	C	C9	46	0			1	C9	0	2	0	0	0	1	0	2
10	3	0	1958	13.03.2018 15:13	0.08	15:13:59	26.1	10	A	A10	61	0			1	A10	0	8	0	1	0	0	0	8
10	3	0	1958	13.03.2018 15:13	0.08	15:13:59	26.1	11	C	C11	49	0			1	C11	0	18	1	0	0	1	0	18
10	3	0	1958	13.03.2018 15:13	0.08	15:13:59	26.1	12	A	A12	56	0			1	A12	0	24	1	1	0	0	0	24
10	3	0	1958	13.03.2018 15:13	0.08	15:14:06	26.1	1	D	D1	60	0			1	D1	0	3	0	0	0	1	1	3
10	3	0	1958	13.03.2018 15:13	0.08	15:14:06	26.1	2	B	B2	45	0			1	B2	0	9	0	1	0	0	1	9
10	3	0	1958	13.03.2018 15:13	0.08	15:14:06	26.1	3	D	D3	63	0			1	D3	0	19	1	0	0	1	1	19
10	3	0	1958	13.03.2018 15:13	0.08	15:14:06	26.1	4	B	B4	65	0			1	B4	0	25	1	1	0	0	1	25
10	3	0	1958	13.03.2018 15:13	0.08	15:14:06	26.1	5	D	D5	49	0			1	D5	0	3	0	0	0	1	1	3
10	3	0	1958	13.03.2018 15:13	0.08	15:14:06	26.1	6	B	B6	61	0			1	B6	0	9	0	1	0	0	1	9
10	3	0	1958	13.03.2018 15:13	0.08	15:14:06	26.1	7	D	D7	56	0			1	D7	0	19	1	0	0	1	1	19
10	3	0	1958	13.03.2018 15:13	0.08	15:14:06	26.1	8	B	B8	43	0			1	B8	0	25	1	1	0	0	1	25
10	3	0	1958	13.03.2018 15:13	0.08	15:14:06	26.1	9	D	D9	49	0			1	D9	0	3	0	0	0	1	1	3
10	3	0	1958	13.03.2018 15:13	0.08	15:14:06	26.1	10	B	B10	65	0			1	B10	0	9	0	1	0	0	1	9
10	3	0	1958	13.03.2018 15:13	0.08	15:14:06	26.1	11	D	D11	52	0			1	D11	0	19	1	0	0	1	1	19
10	3	0	1958	13.03.2018 15:13	0.08	15:14:06	26.1	12	B	B12	57	0			1	B12	0	25	1	1	0	0	1	25
10	3	0	1958	13.03.2018 15:13	0.08	15:14:14	26.1	1	E	E1	57	0			1	E1	0	4	0	0	1	0	0	4
10	3	0	1958	13.03.2018 15:13	0.08	15:14:14	26.1	2	C	C2	41	0			1	C2	0	10	0	1	0	1	0	10
10	3	0	1958	13.03.2018 15:13	0.08	15:14:14	26.1	3	E	E3	56	0			1	E3	0	20	1	0	1	0	0	20
10	3	0	1958	13.03.2018 15:13	0.08	15:14:14	26.1	4	C	C4	62	0			1	C4	0	26	1	1	0	1	0	26
10	3	0	1958	13.03.2018 15:13	0.08	15:14:14	26.1	5	E	E5	53	0			1	E5	0	4	0	0	1	0	0	4
10	3	0	1958	13.03.2018 15:13	0.08	15:14:14	26.1	6	C	C6	52	0			1	C6	0	10	0	1	0	1	0	10
10	3	0	1958	13.03.2018 15:13	0.08	15:14:14	26.1	7	E	E7	61	0			1	E7	0	20	1	0	1	0	0	20
10	3	0	1958	13.03.2018 15:13	0.08	15:14:14	26.1	8	C	C8	40	0			1	C8	0	26	1	1	0	1	0	26
10	3	0	1958	13.03.2018 15:13	0.08	15:14:14	26.1	9	E	E9	47	0			1	E9	0	4	0	0	1	0	0	4
10	3	0	1958	13.03.2018 15:13	0.08	15:14:14	26.1	10	C	C10	55	0			1	C10	0	10	0	1	0	1	0	10
10	3	0	1958	13.03.2018 15:13	0.08	15:14:14	26.1	11	E	E11	51	0			1	E11	0	20	1	0	1	0	0	20
10	3	0	1958	13.03.2018 15:13	0.08	15:14:14	26.1	12	C	C12	56	0			1	C12	0	26	1	1	0	1	0	26
10	3	0	1958	13.03.2018 15:13	0.08	15:14:21	26.1	1	F	F1	58	0			1	F1	0	5	0	0	1	0	1	5
10	3	0	1958	13.03.2018 15:13	0.08	15:14:21	26.1	2	D	D2	41	0			1	D2	0	11	0	1	0	1	1	11
10	3	0	1958	13.03.2018 15:13	0.08	15:14:21	26.1	3	F	F3	58	0			1	F3	0	21	1	0	1	0	1	21
10	3	0	1958	13.03.2018 15:13	0.08	15:14:21	26.1	4	D	D4	59	0			1	D4	0	27	1	1	0	1	1	27
10	3	0	1958	13.03.2018 15:13	0.08	15:14:21	26.1	5	F	F5	52	0			1	F5	0	5	0	0	1	0	1	5
10	3	0	1958	13.03.2018 15:13	0.08	15:14:21	26.1	6	D	D6	56	0			1	D6	0	11	0	1	0	1	1	11
10	3	0	1958	13.03.2018 15:13	0.08	15:14:21	26.1	7	F	F7	54	0			1	F7	0	21	1	0	1	0	1	21
10	3	0	1958	13.03.2018 15:13	0.08	15:14:21	26.1	8	D	D8	50	0			1	D8	0	27	1	1	0	1	1	27
10	3	0	1958	13.03.2018 15:13	0.08	15:14:21	26.1	9	F	F9	47	0			1	F9	0	5	0	0	1	0	1	5
10	3	0	1958	13.03.2018 15:13	0.08	15:14:21	26.1	10	D	D10	58	0			1	D10	0	11	0	1	0	1	1	11
10	3	0	1958	13.03.2018 15:13	0.08	15:14:21	26.1	11	F	F11	54	0			1	F11	0	21	1	0	1	0	1	21
10	3	0	1958	13.03.2018 15:13	0.08	15:14:21	26.1	12	D	D12	61	0			1	D12	0	27	1	1	0	1	1	27
10	3	0	1958	13.03.2018 15:13	0.08	15:14:28	26.1	1	G	G1	60	0			1	G1	0	6	0	0	1	1	0	6
10	3	0	1958	13.03.2018 15:13	0.08	15:14:28	26.1	2	E	E2	41	0			1	E2	0	12	0	1	1	0	0	12
10	3	0	1958	13.03.2018 15:13	0.08	15:14:28	26.1	3	G	G3	53	0			1	G3	0	22	1	0	1	1	0	22
10	3	0	1958	13.03.2018 15:13	0.08	15:14:28	26.1	4	E	E4	60	0			1	E4	0	28	1	1	1	0	0	28
10	3	0	1958	13.03.2018 15:13	0.08	15:14:28	26.1	5	G	G5	58	0			1	G5	0	6	0	0	1	1	0	6
10	3	0	1958	13.03.2018 15:13	0.08	15:14:28	26.1	6	E	E6	57	0			1	E6	0	12	0	1	1	0	0	12
10	3	0	1958	13.03.2018 15:13	0.08	15:14:28	26.1	7	G	G7	64	0			1	G7	0	22	1	0	1	1	0	22
10	3	0	1958	13.03.2018 15:13	0.08	15:14:28	26.1	8	E	E8	48	0			1	E8	0	28	1	1	1	0	0	28
10	3	0	1958	13.03.2018 15:13	0.08	15:14:28	26.1	9	G	G9	58	0			1	G9	0	6	0	0	1	1	0	6
10	3	0	1958	13.03.2018 15:13	0.08	15:14:28	26.1	10	E	E10	65	0			1	E10	0	12	0	1	1	0	0	12
10	3	0	1958	13.03.2018 15:13	0.08	15:14:28	26.1	11	G	G11	51	0			1	G11	0	22	1	0	1	1	0	22
10	3	0	1958	13.03.2018 15:13	0.08	15:14:28	26.1	12	E	E12	57	0			1	E12	0	28	1	1	1	0	0	28
10	3	0	1958	13.03.2018 15:13	0.08	15:14:35	26.1	1	H	H1	62	0			1	H1	0	7	0	0	1	1	1	7
10	3	0	1958	13.03.2018 15:13	0.08	15:14:35	26.1	2	F	F2	41	0			1	F2	0	13	0	1	1	0	1	13
10	3	0	1958	13.03.2018 15:13	0.08	15:14:35	26.1	3	H	H3	53	0			1	H3	0	23	1	0	1	1	1	23
10	3	0	1958	13.03.2018 15:13	0.08	15:14:35	26.1	4	F	F4	57	0			1	F4	0	29	1	1	1	0	1	29
10	3	0	1958	13.03.2018 15:13	0.08	15:14:35	26.1	5	H	H5	63	0			1	H5	0	7	0	0	1	1	1	7
10	3	0	1958	13.03.2018 15:13	0.08	15:14:35	26.1	6	F	F6	54	0			1	F6	0	13	0	1	1	0	1	13
10	3	0	1958	13.03.2018 15:13	0.08	15:14:35	26.1	7	H	H7	85	0			1	H7	0	23	1	0	1	1	1	23
10	3	0	1958	13.03.2018 15:13	0.08	15:14:35	26.1	8	F	F8	48	0			1	F8	0	29	1	1	1	0	1	29
10	3	0	1958	13.03.2018 15:13	0.08	15:14:35	26.1	9	H	H9	63	0			1	H9	0	7	0	0	1	1	1	7
10	3	0	1958	13.03.2018 15:13	0.08	15:14:35	26.1	10	F	F10	50	0			1	F10	0	13	0	1	1	0	1	13
10	3	0	1958	13.03.2018 15:13	0.08	15:14:35	26.1	11	H	H11	52	0			1	H11	0	23	1	0	1	1	1	23
10	3	0	1958	13.03.2018 15:13	0.08	15:14:35	26.1	12	F	F12	57	0			1	F12	0	29	1	1	1	0	1	29
10	3	0	1958	13.03.2018 15:13	0.08	15:14:42	26.1	2	G	G2	49	0			1	G2	0	14	0	1	1	1	0	14
10	3	0	1958	13.03.2018 15:13	0.08	15:14:42	26.1	4	G	G4	64	0			1	G4	0	30	1	1	1	1	0	30
10	3	0	1958	13.03.2018 15:13	0.08	15:14:42	26.1	6	G	G6	59	0			1	G6	0	14	0	1	1	1	0	14
10	3	0	1958	13.03.2018 15:13	0.08	15:14:42	26.1	8	G	G8	46	0			1	G8	0	30	1	1	1	1	0	30
10	3	0	1958	13.03.2018 15:13	0.08	15:14:42	26.1	10	G	G10	55	0			1	G10	0	14	0	1	1	1	0	14
10	3	0	1958	13.03.2018 15:13	0.08	15:14:42	26.1	12	G	G12	56	0			1	G12	0	30	1	1	1	1	0	30
10	3	0	1958	13.03.2018 15:13	0.08	15:14:49	26.1	2	H	H2	42	0			1	H2	0	15	0	1	1	1	1	15
10	3	0	1958	13.03.2018 15:13	0.08	15:14:49	26.1	4	H	H4	59	0			1	H4	0	31	1	1	1	1	1	31
10	3	0	1958	13.03.2018 15:13	0.08	15:14:49	26.1	6	H	H6	79	0			1	H6	0	15	0	1	1	1	1	15
10	3	0	1958	13.03.2018 15:13	0.08	15:14:49	26.1	8	H	H8	53	0			1	H8	0	31	1	1	1	1	1	31
10	3	0	1958	13.03.2018 15:13	0.08	15:14:49	26.1	10	H	H10	56	0			1	H10	0	15	0	1	1	1	1	15
10	3	0	1958	13.03.2018 15:13	0.08	15:14:49	26.1	12	H	H12	56	0			1	H12	0	31	1	1	1	1	1	31
13	4	0	1958	13.03.2018 15:22	0.08	15:22:05	26.2	1	A	A1	60	0			1	A1	0	0	0	0	0	0	0	0
13	4	0	1958	13.03.2018 15:22	0.08	15:22:05	26.2	3	A	A3	67	0			1	A3	0	16	1	0	0	0	0	16
13	4	0	1958	13.03.2018 15:22	0.08	15:22:05	26.2	5	A	A5	55	0			1	A5	0	0	0	0	0	0	0	0
13	4	0	1958	13.03.2018 15:22	0.08	15:22:05	26.2	7	A	A7	69	0			1	A7	0	16	1	0	0	0	0	16
13	4	0	1958	13.03.2018 15:22	0.08	15:22:05	26.2	9	A	A9	49	0			1	A9	0	0	0	0	0	0	0	0
13	4	0	1958	13.03.2018 15:22	0.08	15:22:05	26.2	11	A	A11	41	0			1	A11	0	16	1	0	0	0	0	16
13	4	0	1958	13.03.2018 15:22	0.08	15:22:12	26.2	1	B	B1	54	0			1	B1	0	1	0	0	0	0	1	1
13	4	0	1958	13.03.2018 15:22	0.08	15:22:12	26.2	3	B	B3	55	0			1	B3	0	17	1	0	0	0	1	17
13	4	0	1958	13.03.2018 15:22	0.08	15:22:12	26.2	5	B	B5	50	0			1	B5	0	1	0	0	0	0	1	1
13	4	0	1958	13.03.2018 15:22	0.08	15:22:12	26.2	7	B	B7	56	0			1	B7	0	17	1	0	0	0	1	17
13	4	0	1958	13.03.2018 15:22	0.08	15:22:12	26.2	9	B	B9	47	0			1	B9	0	1	0	0	0	0	1	1
13	4	0	1958	13.03.2018 15:22	0.08	15:22:12	26.2	11	B	B11	49	0			1	B11	0	17	1	0	0	0	1	17
13	4	0	1958	13.03.2018 15:22	0.08	15:22:19	26.2	1	C	C1	62	0			1	C1	0	2	0	0	0	1	0	2
13	4	0	1958	13.03.2018 15:22	0.08	15:22:19	26.2	2	A	A2	44	0			1	A2	0	8	0	1	0	0	0	8
13	4	0	1958	13.03.2018 15:22	0.08	15:22:19	26.2	3	C	C3	55	0			1	C3	0	18	1	0	0	1	0	18
13	4	0	1958	13.03.2018 15:22	0.08	15:22:19	26.2	4	A	A4	62	0			1	A4	0	24	1	1	0	0	0	24
13	4	0	1958	13.03.2018 15:22	0.08	15:22:19	26.2	5	C	C5	57	0			1	C5	0	2	0	0	0	1	0	2
13	4	0	1958	13.03.2018 15:22	0.08	15:22:19	26.2	6	A	A6	52	0			1	A6	0	8	0	1	0	0	0	8
13	4	0	1958	13.03.2018 15:22	0.08	15:22:19	26.2	7	C	C7	56	0			1	C7	0	18	1	0	0	1	0	18
13	4	0	1958	13.03.2018 15:22	0.08	15:22:19	26.2	8	A	A8	43	0			1	A8	0	24	1	1	0	0	0	24
13	4	0	1958	13.03.2018 15:22	0.08	15:22:19	26.2	9	C	C9	51	0			1	C9	0	2	0	0	0	1	0	2
13	4	0	1958	13.03.2018 15:22	0.08	15:22:19	26.2	10	A	A10	58	0			1	A10	0	8	0	1	0	0	0	8
13	4	0	1958	13.03.2018 15:22	0.08	15:22:19	26.2	11	C	C11	51	0			1	C11	0	18	1	0	0	1	0	18
13	4	0	1958	13.03.2018 15:22	0.08	15:22:19	26.2	12	A	A12	51	0			1	A12	0	24	1	1	0	0	0	24
13	4	0	1958	13.03.2018 15:22	0.08	15:22:26	26.2	1	D	D1	57	0			1	D1	0	3	0	0	0	1	1	3
13	4	0	1958	13.03.2018 15:22	0.08	15:22:26	26.2	2	B	B2	47	0			1	B2	0	9	0	1	0	0	1	9
13	4	0	1958	13.03.2018 15:22	0.08	15:22:26	26.2	3	D	D3	59	0			1	D3	0	19	1	0	0	1	1	19
13	4	0	1958	13.03.2018 15:22	0.08	15:22:26	26.2	4	B	B4	62	0			1	B4	0	25	1	1	0	0	1	25
13	4	0	1958	13.03.2018 15:22	0.08	15:22:26	26.2	5	D	D5	47	0			1	D5	0	3	0	0	0	1	1	3
13	4	0	1958	13.03.2018 15:22	0.08	15:22:26	26.2	6	B	B6	54	0			1	B6	0	9	0	1	0	0	1	9
13	4	0	1958	13.03.2018 15:22	0.08	15:22:26	26.2	7	D	D7	58	0			1	D7	0	19	1	0	0	1	1	19
13	4	0	1958	13.03.2018 15:22	0.08	15:22:26	26.2	8	B	B8	43	0			1	B8	0	25	1	1	0	0	1	25
13	4	0	1958	13.03.2018 15:22	0.08	15:22:26	26.2	9	D	D9	47	0			1	D9	0	3	0	0	0	1	1	3
13	4	0	1958	13.03.2018 15:22	0.08	15:22:26	26.2	10	B	B10	55	0			1	B10	0	9	0	1	0	0	1	9
13	4	0	1958	13.03.2018 15:22	0.08	15:22:26	26.2	11	D	D11	51	0			1	D11	0	19	1	0	0	1	1	19
13	4	0	1958	13.03.2018 15:22	0.08	15:22:26	26.2	12	B	B12	49	0			1	B12	0	25	1	1	0	0	1	25
13	4	0	1958	13.03.2018 15:22	0.08	15:22:34	26.2	1	E	E1	60	0			1	E1	0	4	0	0	1	0	0	4
13	4	0	1958	13.03.2018 15:22	0.08	15:22:34	26.2	2	C	C2	42	0			1	C2	0	10	0	1	0	1	0	10
13	4	0	1958	13.03.2018 15:22	0.08	15:22:34	26.2	3	E	E3	61	0			1	E3	0	20	1	0	1	0	0	20
13	4	0	1958	13.03.2018 15:22	0.08	15:22:34	26.2	4	C	C4	54	0			1	C4	0	26	1	1	0	1	0	26
13	4	0	1958	13.03.2018 15:22	0.08	15:22:34	26.2	5	E	E5	47	0			1	E5	0	4	0	0	1	0	0	4
13	4	0	1958	13.03.2018 15:22	0.08	15:22:34	26.2	6	C	C6	54	0			1	C6	0	10	0	1	0	1	0	10
13	4	0	1958	13.03.2018 15:22	0.08	15:22:34	26.2	7	E	E7	53	0			1	E7	0	20	1	0	1	0	0	20
13	4	0	1958	13.03.2018 15:22	0.08	15:22:34	26.2	8	C	C8	42	0			1	C8	0	26	1	1	0	1	0	26
13	4	0	1958	13.03.2018 15:22	0.08	15:22:34	26.2	9	E	E9	46	0			1	E9	0	4	0	0	1	0	0	4
13	4	0	1958	13.03.2018 15:22	0.08	15:22:34	26.2	10	C	C10	58	0			1	C10	0	10	0	1	0	1	0	10
13	4	0	1958	13.03.2018 15:22	0.08	15:22:34	26.2	11	E	E11	49	0			1	E11	0	20	1	0	1	0	0	20
13	4	0	1958	13.03.2018 15:22	0.08	15:22:34	26.2	12	C	C12	57	0			1	C12	0	26	1	1	0	1	0	26
13	4	0	1958	13.03.2018 15:22	0.08	15:22:41	26.2	1	F	F1	55	0			1	F1	0	5	0	0	1	0	1	5
13	4	0	1958	13.03.2018 15:22	0.08	15:22:41	26.2	2	D	D2	41	0			1	D2	0	11	0	1	0	1	1	11
13	4	0	1958	13.03.2018 15:22	0.08	15:22:41	26.2	3	F	F3	48	0			1	F3	0	21	1	0	1	0	1	21
13	4	0	1958	13.03.2018 15:22	0.08	15:22:41	26.2	4	D	D4	49	0			1	D4	0	27	1	1	0	1	1	27
13	4	0	1958	13.03.2018 15:22	0.08	15:22:41	26.2	5	F	F5	49	0			1	F5	0	5	0	0	1	0	1	5
13	4	0	1958	13.03.2018 15:22	0.08	15:22:41	26.2	6	D	D6	49	0			1	D6	0	11	0	1	0	1	1	11
13	4	0	1958	13.03.2018 15:22	0.08	15:22:41	26.2	7	F	F7	64	0			1	F7	0	21	1	0	1	0	1	21
13	4	0	1958	13.03.2018 15:22	0.08	15:22:41	26.2	8	D	D8	46	0			1	D8	0	27	1	1	0	1	1	27
13	4	0	1958	13.03.2018 15:22	0.08	15:22:41	26.2	9	F	F9	47	0			1	F9	0	5	0	0	1	0	1	5
13	4	0	1958	13.03.2018 15:22	0.08	15:22:41	26.2	10	D	D10	46	0			1	D10	0	11	0	1	0	1	1	11
13	4	0	1958	13.03.2018 15:22	0.08	15:22:41	26.2	11	F	F11	44	0			1	F11	0	21	1	0	1	0	1	21
13	4	0	1958	13.03.2018 15:22	0.08	15:22:41	26.2	12	D	D12	49	0			1	D12	0	27	1	1	0	1	1	27
13	4	0	1958	13.03.2018 15:22	0.08	15:22:48	26.2	1	G	G1	60	0			1	G1	0	6	0	0	1	1	0	6
13	4	0	1958	13.03.2018 15:22	0.08	15:22:48	26.2	2	E	E2	41	0			1	E2	0	12	0	1	1	0	0	12
13	4	0	1958	13.03.2018 15:22	0.08	15:22:48	26.2	3	G	G3	55	0			1	G3	0	22	1	0	1	1	0	22
13	4	0	1958	13.03.2018 15:22	0.08	15:22:48	26.2	4	E	E4	54	0			1	E4	0	28	1	1	1	0	0	28
13	4	0	1958	13.03.2018 15:22	0.08	15:22:48	26.2	5	G	G5	52	0			1	G5	0	6	0	0	1	1	0	6
13	4	0	1958	13.03.2018 15:22	0.08	15:22:48	26.2	6	E	E6	56	0			1	E6	0	12	0	1	1	0	0	12
13	4	0	1958	13.03.2018 15:22	0.08	15:22:48	26.2	7	G	G7	64	0			1	G7	0	22	1	0	1	1	0	22
13	4	0	1958	13.03.2018 15:22	0.08	15:22:48	26.2	8	E	E8	42	0			1	E8	0	28	1	1	1	0	0	28
13	4	0	1958	13.03.2018 15:22	0.08	15:22:48	26.2	9	G	G9	54	0			1	G9	0	6	0	0	1	1	0	6
13	4	0	1958	13.03.2018 15:22	0.08	15:22:48	26.2	10	E	E10	56	0			1	E10	0	12	0	1	1	0	0	12
13	4	0	1958	13.03.2018 15:22	0.08	15:22:48	26.2	11	G	G11	44	0			1	G11	0	22	1	0	1	1	0	22
13	4	0	1958	13.03.2018 15:22	0.08	15:22:48	26.2	12	E	E12	52	0			1	E12	0	28	1	1	1	0	0	28
13	4	0	1958	13.03.2018 15:22	0.08	15:22:55	26.2	1	H	H1	60	0			1	H1	0	7	0	0	1	1	1	7
13	4	0	1958	13.03.2018 15:22	0.08	15:22:55	26.2	2	F	F2	34	0			1	F2	0	13	0	1	1	0	1	13
13	4	0	1958	13.03.2018 15:22	0.08	15:22:55	26.2	3	H	H3	58	0			1	H3	0	23	1	0	1	1	1	23
13	4	0	1958	13.03.2018 15:22	0.08	15:22:55	26.2	4	F	F4	57	0			1	F4	0	29	1	1	1	0	1	29
13	4	0	1958	13.03.2018 15:22	0.08	15:22:55	26.2	5	H	H5	53	0			1	H5	0	7	0	0	1	1	1	7
13	4	0	1958	13.03.2018 15:22	0.08	15:22:55	26.2	6	F	F6	57	0			1	F6	0	13	0	1	1	0	1	13
13	4	0	1958	13.03.2018 15:22	0.08	15:22:55	26.2	7	H	H7	77	0			1	H7	0	23	1	0	1	1	1	23
13	4	0	1958	13.03.2018 15:22	0.08	15:22:55	26.2	8	F	F8	48	0			1	F8	0	29	1	1	1	0	1	29
13	4	0	1958	13.03.2018 15:22	0.08	15:22:55	26.2	9	H	H9	46	0			1	H9	0	7	0	0	1	1	1	7
13	4	0	1958	13.03.2018 15:22	0.08	15:22:55	26.2	10	F	F10	51	0			1	F10	0	13	0	1	1	0	1	13
13	4	0	1958	13.03.2018 15:22	0.08	15:22:55	26.2	11	H	H11	44	0			1	H11	0	23	1	0	1	1	1	23
13	4	0	1958	13.03.2018 15:22	0.08	15:22:55	26.2	12	F	F12	54	0			1	F12	0	29	1	1	1	0	1	29
13	4	0	1958	13.03.2018 15:22	0.08	15:23:02	26.2	2	G	G2	49	0			1	G2	0	14	0	1	1	1	0	14
13	4	0	1958	13.03.2018 15:22	0.08	15:23:02	26.2	4	G	G4	52	0			1	G4	0	30	1	1	1	1	0	30
13	4	0	1958	13.03.2018 15:22	0.08	15:23:02	26.2	6	G	G6	52	0			1	G6	0	14	0	1	1	1	0	14
13	4	0	1958	13.03.2018 15:22	0.08	15:23:02	26.2	8	G	G8	43	0			1	G8	0	30	1	1	1	1	0	30
13	4	0	1958	13.03.2018 15:22	0.08	15:23:02	26.2	10	G	G10	55	0			1	G10	0	14	0	1	1	1	0	14
13	4	0	1958	13.03.2018 15:22	0.08	15:23:02	26.2	12	G	G12	54	0			1	G12	0	30	1	1	1	1	0	30
13	4	0	1958	13.03.2018 15:22	0.08	15:23:09	26.2	2	H	H2	41	0			1	H2	0	15	0	1	1	1	1	15
13	4	0	1958	13.03.2018 15:22	0.08	15:23:09	26.2	4	H	H4	60	0			1	H4	0	31	1	1	1	1	1	31
13	4	0	1958	13.03.2018 15:22	0.08	15:23:09	26.2	6	H	H6	71	0			1	H6	0	15	0	1	1	1	1	15
13	4	0	1958	13.03.2018 15:22	0.08	15:23:09	26.2	8	H	H8	45	0			1	H8	0	31	1	1	1	1	1	31
13	4	0	1958	13.03.2018 15:22	0.08	15:23:09	26.2	10	H	H10	55	0			1	H10	0	15	0	1	1	1	1	15
13	4	0	1958	13.03.2018 15:22	0.08	15:23:09	26.2	12	H	H12	49	0			1	H12	0	31	1	1	1	1	1	31
16	5	0	1958	13.03.2018 15:30	0.08	15:30:26	26.4	1	A	A1	57	0			1	A1	0	0	0	0	0	0	0	0
16	5	0	1958	13.03.2018 15:30	0.08	15:30:26	26.4	3	A	A3	61	0			1	A3	0	16	1	0	0	0	0	16
16	5	0	1958	13.03.2018 15:30	0.08	15:30:26	26.4	5	A	A5	52	0			1	A5	0	0	0	0	0	0	0	0
16	5	0	1958	13.03.2018 15:30	0.08	15:30:26	26.4	7	A	A7	70	0			1	A7	0	16	1	0	0	0	0	16
16	5	0	1958	13.03.2018 15:30	0.08	15:30:26	26.4	9	A	A9	52	0			1	A9	0	0	0	0	0	0	0	0
16	5	0	1958	13.03.2018 15:30	0.08	15:30:26	26.4	11	A	A11	56	0			1	A11	0	16	1	0	0	0	0	16
16	5	0	1958	13.03.2018 15:30	0.08	15:30:33	26.4	1	B	B1	51	0			1	B1	0	1	0	0	0	0	1	1
16	5	0	1958	13.03.2018 15:30	0.08	15:30:33	26.4	3	B	B3	59	0			1	B3	0	17	1	0	0	0	1	17
16	5	0	1958	13.03.2018 15:30	0.08	15:30:33	26.4	5	B	B5	49	0			1	B5	0	1	0	0	0	0	1	1
16	5	0	1958	13.03.2018 15:30	0.08	15:30:33	26.4	7	B	B7	54	0			1	B7	0	17	1	0	0	0	1	17
16	5	0	1958	13.03.2018 15:30	0.08	15:30:33	26.4	9	B	B9	52	0			1	B9	0	1	0	0	0	0	1	1
16	5	0	1958	13.03.2018 15:30	0.08	15:30:33	26.4	11	B	B11	46	0			1	B11	0	17	1	0	0	0	1	17
16	5	0	1958	13.03.2018 15:30	0.08	15:30:40	26.4	1	C	C1	62	0			1	C1	0	2	0	0	0	1	0	2
16	5	0	1958	13.03.2018 15:30	0.08	15:30:40	26.4	2	A	A2	47	0			1	A2	0	8	0	1	0	0	0	8
16	5	0	1958	13.03.2018 15:30	0.08	15:30:40	26.4	3	C	C3	55	0			1	C3	0	18	1	0	0	1	0	18
16	5	0	1958	13.03.2018 15:30	0.08	15:30:40	26.4	4	A	A4	55	0			1	A4	0	24	1	1	0	0	0	24
16	5	0	1958	13.03.2018 15:30	0.08	15:30:40	26.4	5	C	C5	53	0			1	C5	0	2	0	0	0	1	0	2
16	5	0	1958	13.03.2018 15:30	0.08	15:30:40	26.4	6	A	A6	61	0			1	A6	0	8	0	1	0	0	0	8
16	5	0	1958	13.03.2018 15:30	0.08	15:30:40	26.4	7	C	C7	54	0			1	C7	0	18	1	0	0	1	0	18
16	5	0	1958	13.03.2018 15:30	0.08	15:30:40	26.4	8	A	A8	39	0			1	A8	0	24	1	1	0	0	0	24
16	5	0	1958	13.03.2018 15:30	0.08	15:30:40	26.4	9	C	C9	51	0			1	C9	0	2	0	0	0	1	0	2
16	5	0	1958	13.03.2018 15:30	0.08	15:30:40	26.4	10	A	A10	53	0			1	A10	0	8	0	1	0	0	0	8
16	5	0	1958	13.03.2018 15:30	0.08	15:30:40	26.4	11	C	C11	46	0			1	C11	0	18	1	0	0	1	0	18
16	5	0	1958	13.03.2018 15:30	0.08	15:30:40	26.4	12	A	A12	52	0			1	A12	0	24	1	1	0	0	0	24
16	5	0	1958	13.03.2018 15:30	0.08	15:30:47	26.4	1	D	D1	55	0			1	D1	0	3	0	0	0	1	1	3
16	5	0	1958	13.03.2018 15:30	0.08	15:30:47	26.4	2	B	B2	44	0			1	B2	0	9	0	1	0	0	1	9
16	5	0	1958	13.03.2018 15:30	0.08	15:30:47	26.4	3	D	D3	51	0			1	D3	0	19	1	0	0	1	1	19
16	5	0	1958	13.03.2018 15:30	0.08	15:30:47	26.4	4	B	B4	59	0			1	B4	0	25	1	1	0	0	1	25
16	5	0	1958	13.03.2018 15:30	0.08	15:30:47	26.4	5	D	D5	52	0			1	D5	0	3	0	0	0	1	1	3
16	5	0	1958	13.03.2018 15:30	0.08	15:30:47	26.4	6	B	B6	49	0			1	B6	0	9	0	1	0	0	1	9
16	5	0	1958	13.03.2018 15:30	0.08	15:30:47	26.4	7	D	D7	46	0			1	D7	0	19	1	0	0	1	1	19
16	5	0	1958	13.03.2018 15:30	0.08	15:30:47	26.4	8	B	B8	39	0			1	B8	0	25	1	1	0	0	1	25
16	5	0	1958	13.03.2018 15:30	0.08	15:30:47	26.4	9	D	D9	47	0			1	D9	0	3	0	0	0	1	1	3
16	5	0	1958	13.03.2018 15:30	0.08	15:30:47	26.4	10	B	B10	51	0			1	B10	0	9	0	1	0	0	1	9
16	5	0	1958	13.03.2018 15:30	0.08	15:30:47	26.4	11	D	D11	38	0			1	D11	0	19	1	0	0	1	1	19
16	5	0	1958	13.03.2018 15:30	0.08	15:30:47	26.4	12	B	B12	49	0			1	B12	0	25	1	1	0	0	1	25
16	5	0	1958	13.03.2018 15:30	0.08	15:30:54	26.4	1	E	E1	52	0			1	E1	0	4	0	0	1	0	0	4
16	5	0	1958	13.03.2018 15:30	0.08	15:30:54	26.4	2	C	C2	41	0			1	C2	0	10	0	1	0	1	0	10
16	5	0	1958	13.03.2018 15:30	0.08	15:30:54	26.4	3	E	E3	53	0			1	E3	0	20	1	0	1	0	0	20
16	5	0	1958	13.03.2018 15:30	0.08	15:30:54	26.4	4	C	C4	49	0			1	C4	0	26	1	1	0	1	0	26
16	5	0	1958	13.03.2018 15:30	0.08	15:30:54	26.4	5	E	E5	50	0			1	E5	0	4	0	0	1	0	0	4
16	5	0	1958	13.03.2018 15:30	0.08	15:30:54	26.4	6	C	C6	52	0			1	C6	0	10	0	1	0	1	0	10
16	5	0	1958	13.03.2018 15:30	0.08	15:30:54	26.4	7	E	E7	64	0			1	E7	0	20	1	0	1	0	0	20
16	5	0	1958	13.03.2018 15:30	0.08	15:30:54	26.4	8	C	C8	40	0			1	C8	0	26	1	1	0	1	0	26
16	5	0	1958	13.03.2018 15:30	0.08	15:30:54	26.4	9	E	E9	51	0			1	E9	0	4	0	0	1	0	0	4
16	5	0	1958	13.03.2018 15:30	0.08	15:30:54	26.4	10	C	C10	58	0			1	C10	0	10	0	1	0	1	0	10
16	5	0	1958	13.03.2018 15:30	0.08	15:30:54	26.4	11	E	E11	48	0			1	E11	0	20	1	0	1	0	0	20
16	5	0	1958	13.03.2018 15:30	0.08	15:30:54	26.4	12	C	C12	46	0			1	C12	0	26	1	1	0	1	0	26
16	5	0	1958	13.03.2018 15:30	0.08	15:31:01	26.4	1	F	F1	55	0			1	F1	0	5	0	0	1	0	1	5
16	5	0	1958	13.03.2018 15:30	0.08	15:31:01	26.4	2	D	D2	36	0			1	D2	0	11	0	1	0	1	1	11
16	5	0	1958	13.03.2018 15:30	0.08	15:31:01	26.4	3	F	F3	51	0			1	F3	0	21	1	0	1	0	1	21
16	5	0	1958	13.03.2018 15:30	0.08	15:31:01	26.4	4	D	D4	51	0			1	D4	0	27	1	1	0	1	1	27
16	5	0	1958	13.03.2018 15:30	0.08	15:31:01	26.4	5	F	F5	44	0			1	F5	0	5	0	0	1	0	1	5
16	5	0	1958	13.03.2018 15:30	0.08	15:31:01	26.4	6	D	D6	56	0			1	D6	0	11	0	1	0	1	1	11
16	5	0	1958	13.03.2018 15:30	0.08	15:31:01	26.4	7	F	F7	59	0			1	F7	0	21	1	0	1	0	1	21
16	5	0	1958	13.03.2018 15:30	0.08	15:31:01	26.4	8	D	D8	50	0			1	D8	0	27	1	1	0	1	1	27
16	5	0	1958	13.03.2018 15:30	0.08	15:31:01	26.4	9	F	F9	49	0			1	F9	0	5	0	0	1	0	1	5
16	5	0	1958	13.03.2018 15:30	0.08	15:31:01	26.4	10	D	D10	48	0			1	D10	0	11	0	1	0	1	1	11
16	5	0	1958	13.03.2018 15:30	0.08	15:31:01	26.4	11	F	F11	44	0			1	F11	0	21	1	0	1	0	1	21
16	5	0	1958	13.03.2018 15:30	0.08	15:31:01	26.4	12	D	D12	52	0			1	D12	0	27	1	1	0	1	1	27
16	5	0	1958	13.03.2018 15:30	0.08	15:31:08	26.4	1	G	G1	49	0			1	G1	0	6	0	0	1	1	0	6
16	5	0	1958	13.03.2018 15:30	0.08	15:31:08	26.4	2	E	E2	36	0			1	E2	0	12	0	1	1	0	0	12
16	5	0	1958	13.03.2018 15:30	0.08	15:31:08	26.4	3	G	G3	53	0			1	G3	0	22	1	0	1	1	0	22
16	5	0	1958	13.03.2018 15:30	0.08	15:31:08	26.4	4	E	E4	52	0			1	E4	0	28	1	1	1	0	0	28
16	5	0	1958	13.03.2018 15:30	0.08	15:31:08	26.4	5	G	G5	47	0			1	G5	0	6	0	0	1	1	0	6
16	5	0	1958	13.03.2018 15:30	0.08	15:31:08	26.4	6	E	E6	51	0			1	E6	0	12	0	1	1	0	0	12
16	5	0	1958	13.03.2018 15:30	0.08	15:31:08	26.4	7	G	G7	61	0			1	G7	0	22	1	0	1	1	0	22
16	5	0	1958	13.03.2018 15:30	0.08	15:31:08	26.4	8	E	E8	45	0			1	E8	0	28	1	1	1	0	0	28
16	5	0	1958	13.03.2018 15:30	0.08	15:31:08	26.4	9	G	G9	47	0			1	G9	0	6	0	0	1	1	0	6
16	5	0	1958	13.03.2018 15:30	0.08	15:31:08	26.4	10	E	E10	51	0			1	E10	0	12	0	1	1	0	0	12
16	5	0	1958	13.03.2018 15:30	0.08	15:31:08	26.4	11	G	G11	41	0			1	G11	0	22	1	0	1	1	0	22
16	5	0	1958	13.03.2018 15:30	0.08	15:31:08	26.4	12	E	E12	44	0			1	E12	0	28	1	1	1	0	0	28
16	5	0	1958	13.03.2018 15:30	0.08	15:31:15	26.4	1	H	H1	55	0			1	H1	0	7	0	0	1	1	1	7
16	5	0	1958	13.03.2018 15:30	0.08	15:31:15	26.4	2	F	F2	37	0			1	F2	0	13	0	1	1	0	1	13
16	5	0	1958	13.03.2018 15:30	0.08	15:31:15	26.4	3	H	H3	61	0			1	H3	0	23	1	0	1	1	1	23
16	5	0	1958	13.03.2018 15:30	0.08	15:31:15	26.4	4	F	F4	51	0			1	F4	0	29	1	1	1	0	1	29
16	5	0	1958	13.03.2018 15:30	0.08	15:31:15	26.4	5	H	H5	52	0			1	H5	0	7	0	0	1	1	1	7
16	5	0	1958	13.03.2018 15:30	0.08	15:31:15	26.4	6	F	F6	57	0			1	F6	0	13	0	1	1	0	1	13
16	5	0	1958	13.03.2018 15:30	0.08	15:31:15	26.4	7	H	H7	62	0			1	H7	0	23	1	0	1	1	1	23
16	5	0	1958	13.03.2018 15:30	0.08	15:31:15	26.4	8	F	F8	43	0			1	F8	0	29	1	1	1	0	1	29
16	5	0	1958	13.03.2018 15:30	0.08	15:31:15	26.4	9	H	H9	43	0			1	H9	0	7	0	0	1	1	1	7
16	5	0	1958	13.03.2018 15:30	0.08	15:31:15	26.4	10	F	F10	53	0			1	F10	0	13	0	1	1	0	1	13
16	5	0	1958	13.03.2018 15:30	0.08	15:31:15	26.4	11	H	H11	36	0			1	H11	0	23	1	0	1	1	1	23
16	5	0	1958	13.03.2018 15:30	0.08	15:31:15	26.4	12	F	F12	43	0			1	F12	0	29	1	1	1	0	1	29
16	5	0	1958	13.03.2018 15:30	0.08	15:31:23	26.4	2	G	G2	39	0			1	G2	0	14	0	1	1	1	0	14
16	5	0	1958	13.03.2018 15:30	0.08	15:31:23	26.4	4	G	G4	52	0			1	G4	0	30	1	1	1	1	0	30
16	5	0	1958	13.03.2018 15:30	0.08	15:31:23	26.4	6	G	G6	51	0			1	G6	0	14	0	1	1	1	0	14
16	5	0	1958	13.03.2018 15:30	0.08	15:31:23	26.4	8	G	G8	42	0			1	G8	0	30	1	1	1	1	0	30
16	5	0	1958	13.03.2018 15:30	0.08	15:31:23	26.4	10	G	G10	48	0			1	G10	0	14	0	1	1	1	0	14
16	5	0	1958	13.03.2018 15:30	0.08	15:31:23	26.4	12	G	G12	52	0			1	G12	0	30	1	1	1	1	0	30
16	5	0	1958	13.03.2018 15:30	0.08	15:31:30	26.4	2	H	H2	37	0			1	H2	0	15	0	1	1	1	1	15
16	5	0	1958	13.03.2018 15:30	0.08	15:31:30	26.4	4	H	H4	60	0			1	H4	0	31	1	1	1	1	1	31
16	5	0	1958	13.03.2018 15:30	0.08	15:31:30	26.4	6	H	H6	64	0			1	H6	0	15	0	1	1	1	1	15
16	5	0	1958	13.03.2018 15:30	0.08	15:31:30	26.4	8	H	H8	45	0			1	H8	0	31	1	1	1	1	1	31
16	5	0	1958	13.03.2018 15:30	0.08	15:31:30	26.4	10	H	H10	51	0			1	H10	0	15	0	1	1	1	1	15
16	5	0	1958	13.03.2018 15:30	0.08	15:31:30	26.4	12	H	H12	56	0			1	H12	0	31	1	1	1	1	1	31
19	6	0	1958	13.03.2018 15:38	0.08	15:38:45	26.6	1	A	A1	55	0			1	A1	0	0	0	0	0	0	0	0
19	6	0	1958	13.03.2018 15:38	0.08	15:38:45	26.6	3	A	A3	53	0			1	A3	0	16	1	0	0	0	0	16
19	6	0	1958	13.03.2018 15:38	0.08	15:38:45	26.6	5	A	A5	47	0			1	A5	0	0	0	0	0	0	0	0
19	6	0	1958	13.03.2018 15:38	0.08	15:38:45	26.6	7	A	A7	56	0			1	A7	0	16	1	0	0	0	0	16
19	6	0	1958	13.03.2018 15:38	0.08	15:38:45	26.6	9	A	A9	46	0			1	A9	0	0	0	0	0	0	0	0
19	6	0	1958	13.03.2018 15:38	0.08	15:38:45	26.6	11	A	A11	54	0			1	A11	0	16	1	0	0	0	0	16
19	6	0	1958	13.03.2018 15:38	0.08	15:38:52	26.6	1	B	B1	49	0			1	B1	0	1	0	0	0	0	1	1
19	6	0	1958	13.03.2018 15:38	0.08	15:38:52	26.6	3	B	B3	51	0			1	B3	0	17	1	0	0	0	1	17
19	6	0	1958	13.03.2018 15:38	0.08	15:38:52	26.6	5	B	B5	49	0			1	B5	0	1	0	0	0	0	1	1
19	6	0	1958	13.03.2018 15:38	0.08	15:38:52	26.6	7	B	B7	58	0			1	B7	0	17	1	0	0	0	1	17
19	6	0	1958	13.03.2018 15:38	0.08	15:38:52	26.6	9	B	B9	54	0			1	B9	0	1	0	0	0	0	1	1
19	6	0	1958	13.03.2018 15:38	0.08	15:38:52	26.6	11	B	B11	44	0			1	B11	0	17	1	0	0	0	1	17
19	6	0	1958	13.03.2018 15:38	0.08	15:38:59	26.6	1	C	C1	55	0			1	C1	0	2	0	0	0	1	0	2
19	6	0	1958	13.03.2018 15:38	0.08	15:38:59	26.6	2	A	A2	42	0			1	A2	0	8	0	1	0	0	0	8
19	6	0	1958	13.03.2018 15:38	0.08	15:38:59	26.6	3	C	C3	48	0			1	C3	0	18	1	0	0	1	0	18
19	6	0	1958	13.03.2018 15:38	0.08	15:38:59	26.6	4	A	A4	57	0			1	A4	0	24	1	1	0	0	0	24
19	6	0	1958	13.03.2018 15:38	0.08	15:38:59	26.6	5	C	C5	47	0			1	C5	0	2	0	0	0	1	0	2
19	6	0	1958	13.03.2018 15:38	0.08	15:38:59	26.6	6	A	A6	57	0			1	A6	0	8	0	1	0	0	0	8
19	6	0	1958	13.03.2018 15:38	0.08	15:38:59	26.6	7	C	C7	54	0			1	C7	0	18	1	0	0	1	0	18
19	6	0	1958	13.03.2018 15:38	0.08	15:38:59	26.6	8	A	A8	40	0			1	A8	0	24	1	1	0	0	0	24
19	6	0	1958	13.03.2018 15:38	0.08	15:38:59	26.6	9	C	C9	41	0			1	C9	0	2	0	0	0	1	0	2
19	6	0	1958	13.03.2018 15:38	0.08	15:38:59	26.6	10	A	A10	48	0			1	A10	0	8	0	1	0	0	0	8
19	6	0	1958	13.03.2018 15:38	0.08	15:38:59	26.6	11	C	C11	46	0			1	C11	0	18	1	0	0	1	0	18
19	6	0	1958	13.03.2018 15:38	0.08	15:38:59	26.6	12	A	A12	47	0			1	A12	0	24	1	1	0	0	0	24
19	6	0	1958	13.03.2018 15:38	0.08	15:39:06	26.6	1	D	D1	55	0			1	D1	0	3	0	0	0	1	1	3
19	6	0	1958	13.03.2018 15:38	0.08	15:39:06	26.6	2	B	B2	44	0			1	B2	0	9	0	1	0	0	1	9
19	6	0	1958	13.03.2018 15:38	0.08	15:39:06	26.6	3	D	D3	55	0			1	D3	0	19	1	0	0	1	1	19
19	6	0	1958	13.03.2018 15:38	0.08	15:39:06	26.6	4	B	B4	52	0			1	B4	0	25	1	1	0	0	1	25
19	6	0	1958	13.03.2018 15:38	0.08	15:39:06	26.6	5	D	D5	47	0			1	D5	0	3	0	0	0	1	1	3
19	6	0	1958	13.03.2018 15:38	0.08	15:39:06	26.6	6	B	B6	46	0			1	B6	0	9	0	1	0	0	1	9
19	6	0	1958	13.03.2018 15:38	0.08	15:39:06	26.6	7	D	D7	51	0			1	D7	0	19	1	0	0	1	1	19
19	6	0	1958	13.03.2018 15:38	0.08	15:39:06	26.6	8	B	B8	37	0			1	B8	0	25	1	1	0	0	1	25
19	6	0	1958	13.03.2018 15:38	0.08	15:39:06	26.6	9	D	D9	43	0			1	D9	0	3	0	0	0	1	1	3
19	6	0	1958	13.03.2018 15:38	0.08	15:39:06	26.6	10	B	B10	45	0			1	B10	0	9	0	1	0	0	1	9
19	6	0	1958	13.03.2018 15:38	0.08	15:39:06	26.6	11	D	D11	43	0			1	D11	0	19	1	0	0	1	1	19
19	6	0	1958	13.03.2018 15:38	0.08	15:39:06	26.6	12	B	B12	51	0			1	B12	0	25	1	1	0	0	1	25
19	6	0	1958	13.03.2018 15:38	0.08	15:39:13	26.6	1	E	E1	51	0			1	E1	0	4	0	0	1	0	0	4
19	6	0	1958	13.03.2018 15:38	0.08	15:39:13	26.6	2	C	C2	39	0			1	C2	0	10	0	1	0	1	0	10
19	6	0	1958	13.03.2018 15:38	0.08	15:39:13	26.6	3	E	E3	50	0			1	E3	0	20	1	0	1	0	0	20
19	6	0	1958	13.03.2018 15:38	0.08	15:39:13	26.6	4	C	C4	49	0			1	C4	0	26	1	1	0	1	0	26
19	6	0	1958	13.03.2018 15:38	0.08	15:39:13	26.6	5	E	E5	44	0			1	E5	0	4	0	0	1	0	0	4
19	6	0	1958	13.03.2018 15:38	0.08	15:39:13	26.6	6	C	C6	52	0			1	C6	0	10	0	1	0	1	0	10
19	6	0	1958	13.03.2018 15:38	0.08	15:39:13	26.6	7	E	E7	61	0			1	E7	0	20	1	0	1	0	0	20
19	6	0	1958	13.03.2018 15:38	0.08	15:39:13	26.6	8	C	C8	37	0			1	C8	0	26	1	1	0	1	0	26
19	6	0	1958	13.03.2018 15:38	0.08	15:39:13	26.6	9	E	E9	46	0			1	E9	0	4	0	0	1	0	0	4
19	6	0	1958	13.03.2018 15:38	0.08	15:39:13	26.6	10	C	C10	53	0			1	C10	0	10	0	1	0	1	0	10
19	6	0	1958	13.03.2018 15:38	0.08	15:39:13	26.6	11	E	E11	44	0			1	E11	0	20	1	0	1	0	0	20
19	6	0	1958	13.03.2018 15:38	0.08	15:39:13	26.6	12	C	C12	49	0			1	C12	0	26	1	1	0	1	0	26
19	6	0	1958	13.03.2018 15:38	0.08	15:39:20	26.6	1	F	F1	52	0			1	F1	0	5	0	0	1	0	1	5
19	6	0	1958	13.03.2018 15:38	0.08	15:39:20	26.6	2	D	D2	36	0			1	D2	0	11	0	1	0	1	1	11
19	6	0	1958	13.03.2018 15:38	0.08	15:39:20	26.6	3	F	F3	50	0			1	F3	0	21	1	0	1	0	1	21
19	6	0	1958	13.03.2018 15:38	0.08	15:39:20	26.6	4	D	D4	49	0			1	D4	0	27	1	1	0	1	1	27
19	6	0	1958	13.03.2018 15:38	0.08	15:39:20	26.6	5	F	F5	49	0			1	F5	0	5	0	0	1	0	1	5
19	6	0	1958	13.03.2018 15:38	0.08	15:39:20	26.6	6	D	D6	52	0			1	D6	0	11	0	1	0	1	1	11
19	6	0	1958	13.03.2018 15:38	0.08	15:39:20	26.6	7	F	F7	54	0			1	F7	0	21	1	0	1	0	1	21
19	6	0	1958	13.03.2018 15:38	0.08	15:39:20	26.6	8	D	D8	39	0			1	D8	0	27	1	1	0	1	1	27
19	6	0	1958	13.03.2018 15:38	0.08	15:39:20	26.6	9	F	F9	49	0			1	F9	0	5	0	0	1	0	1	5
19	6	0	1958	13.03.2018 15:38	0.08	15:39:20	26.6	10	D	D10	53	0			1	D10	0	11	0	1	0	1	1	11
19	6	0	1958	13.03.2018 15:38	0.08	15:39:20	26.6	11	F	F11	38	0			1	F11	0	21	1	0	1	0	1	21
19	6	0	1958	13.03.2018 15:38	0.08	15:39:20	26.6	12	D	D12	46	0			1	D12	0	27	1	1	0	1	1	27
19	6	0	1958	13.03.2018 15:38	0.08	15:39:27	26.6	1	G	G1	54	0			1	G1	0	6	0	0	1	1	0	6
19	6	0	1958	13.03.2018 15:38	0.08	15:39:27	26.6	2	E	E2	34	0			1	E2	0	12	0	1	1	0	0	12
19	6	0	1958	13.03.2018 15:38	0.08	15:39:27	26.6	3	G	G3	58	0			1	G3	0	22	1	0	1	1	0	22
19	6	0	1958	13.03.2018 15:38	0.08	15:39:27	26.6	4	E	E4	47	0			1	E4	0	28	1	1	1	0	0	28
19	6	0	1958	13.03.2018 15:38	0.08	15:39:27	26.6	5	G	G5	43	0			1	G5	0	6	0	0	1	1	0	6
19	6	0	1958	13.03.2018 15:38	0.08	15:39:27	26.6	6	E	E6	48	0			1	E6	0	12	0	1	1	0	0	12
19	6	0	1958	13.03.2018 15:38	0.08	15:39:27	26.6	7	G	G7	54	0			1	G7	0	22	1	0	1	1	0	22
19	6	0	1958	13.03.2018 15:38	0.08	15:39:27	26.6	8	E	E8	40	0			1	E8	0	28	1	1	1	0	0	28
19	6	0	1958	13.03.2018 15:38	0.08	15:39:27	26.6	9	G	G9	44	0			1	G9	0	6	0	0	1	1	0	6
19	6	0	1958	13.03.2018 15:38	0.08	15:39:27	26.6	10	E	E10	51	0			1	E10	0	12	0	1	1	0	0	12
19	6	0	1958	13.03.2018 15:38	0.08	15:39:27	26.6	11	G	G11	43	0			1	G11	0	22	1	0	1	1	0	22
19	6	0	1958	13.03.2018 15:38	0.08	15:39:27	26.6	12	E	E12	44	0			1	E12	0	28	1	1	1	0	0	28
19	6	0	1958	13.03.2018 15:38	0.08	15:39:34	26.6	1	H	H1	52	0			1	H1	0	7	0	0	1	1	1	7
19	6	0	1958	13.03.2018 15:38	0.08	15:39:34	26.6	2	F	F2	39	0			1	F2	0	13	0	1	1	0	1	13
19	6	0	1958	13.03.2018 15:38	0.08	15:39:34	26.6	3	H	H3	55	0			1	H3	0	23	1	0	1	1	1	23
19	6	0	1958	13.03.2018 15:38	0.08	15:39:34	26.6	4	F	F4	54	0			1	F4	0	29	1	1	1	0	1	29
19	6	0	1958	13.03.2018 15:38	0.08	15:39:34	26.6	5	H	H5	46	0			1	H5	0	7	0	0	1	1	1	7
19	6	0	1958	13.03.2018 15:38	0.08	15:39:34	26.6	6	F	F6	49	0			1	F6	0	13	0	1	1	0	1	13
19	6	0	1958	13.03.2018 15:38	0.08	15:39:34	26.6	7	H	H7	69	0			1	H7	0	23	1	0	1	1	1	23
19	6	0	1958	13.03.2018 15:38	0.08	15:39:34	26.6	8	F	F8	42	0			1	F8	0	29	1	1	1	0	1	29
19	6	0	1958	13.03.2018 15:38	0.08	15:39:34	26.6	9	H	H9	44	0			1	H9	0	7	0	0	1	1	1	7
19	6	0	1958	13.03.2018 15:38	0.08	15:39:34	26.6	10	F	F10	55	0			1	F10	0	13	0	1	1	0	1	13
19	6	0	1958	13.03.2018 15:38	0.08	15:39:34	26.6	11	H	H11	43	0			1	H11	0	23	1	0	1	1	1	23
19	6	0	1958	13.03.2018 15:38	0.08	15:39:34	26.6	12	F	F12	46	0			1	F12	0	29	1	1	1	0	1	29
19	6	0	1958	13.03.2018 15:38	0.08	15:39:41	26.6	2	G	G2	42	0			1	G2	0	14	0	1	1	1	0	14
19	6	0	1958	13.03.2018 15:38	0.08	15:39:41	26.6	4	G	G4	57	0			1	G4	0	30	1	1	1	1	0	30
19	6	0	1958	13.03.2018 15:38	0.08	15:39:41	26.6	6	G	G6	56	0			1	G6	0	14	0	1	1	1	0	14
19	6	0	1958	13.03.2018 15:38	0.08	15:39:41	26.6	8	G	G8	40	0			1	G8	0	30	1	1	1	1	0	30
19	6	0	1958	13.03.2018 15:38	0.08	15:39:41	26.6	10	G	G10	56	0			1	G10	0	14	0	1	1	1	0	14
19	6	0	1958	13.03.2018 15:38	0.08	15:39:41	26.6	12	G	G12	47	0			1	G12	0	30	1	1	1	1	0	30
19	6	0	1958	13.03.2018 15:38	0.08	15:39:49	26.6	2	H	H2	36	0			1	H2	0	15	0	1	1	1	1	15
19	6	0	1958	13.03.2018 15:38	0.08	15:39:49	26.6	4	H	H4	57	0			1	H4	0	31	1	1	1	1	1	31
19	6	0	1958	13.03.2018 15:38	0.08	15:39:49	26.6	6	H	H6	71	0			1	H6	0	15	0	1	1	1	1	15
19	6	0	1958	13.03.2018 15:38	0.08	15:39:49	26.6	8	H	H8	42	0			1	H8	0	31	1	1	1	1	1	31
19	6	0	1958	13.03.2018 15:38	0.08	15:39:49	26.6	10	H	H10	55	0			1	H10	0	15	0	1	1	1	1	15
19	6	0	1958	13.03.2018 15:38	0.08	15:39:49	26.6	12	H	H12	57	0			1	H12	0	31	1	1	1	1	1	31
22	7	0	1958	13.03.2018 15:47	0.08	15:47:04	26.8	1	A	A1	54	0			1	A1	0	0	0	0	0	0	0	0
22	7	0	1958	13.03.2018 15:47	0.08	15:47:04	26.8	3	A	A3	55	0			1	A3	0	16	1	0	0	0	0	16
22	7	0	1958	13.03.2018 15:47	0.08	15:47:04	26.8	5	A	A5	47	0			1	A5	0	0	0	0	0	0	0	0
22	7	0	1958	13.03.2018 15:47	0.08	15:47:04	26.8	7	A	A7	54	0			1	A7	0	16	1	0	0	0	0	16
22	7	0	1958	13.03.2018 15:47	0.08	15:47:04	26.8	9	A	A9	46	0			1	A9	0	0	0	0	0	0	0	0
22	7	0	1958	13.03.2018 15:47	0.08	15:47:04	26.8	11	A	A11	49	0			1	A11	0	16	1	0	0	0	0	16
22	7	0	1958	13.03.2018 15:47	0.08	15:47:11	26.8	1	B	B1	57	0			1	B1	0	1	0	0	0	0	1	1
22	7	0	1958	13.03.2018 15:47	0.08	15:47:11	26.8	3	B	B3	50	0			1	B3	0	17	1	0	0	0	1	17
22	7	0	1958	13.03.2018 15:47	0.08	15:47:11	26.8	5	B	B5	53	0			1	B5	0	1	0	0	0	0	1	1
22	7	0	1958	13.03.2018 15:47	0.08	15:47:11	26.8	7	B	B7	59	0			1	B7	0	17	1	0	0	0	1	17
22	7	0	1958	13.03.2018 15:47	0.08	15:47:11	26.8	9	B	B9	44	0			1	B9	0	1	0	0	0	0	1	1
22	7	0	1958	13.03.2018 15:47	0.08	15:47:11	26.8	11	B	B11	49	0			1	B11	0	17	1	0	0	0	1	17
22	7	0	1958	13.03.2018 15:47	0.08	15:47:18	26.8	1	C	C1	58	0			1	C1	0	2	0	0	0	1	0	2
22	7	0	1958	13.03.2018 15:47	0.08	15:47:18	26.8	2	A	A2	32	0			1	A2	0	8	0	1	0	0	0	8
22	7	0	1958	13.03.2018 15:47	0.08	15:47:18	26.8	3	C	C3	51	0			1	C3	0	18	1	0	0	1	0	18
22	7	0	1958	13.03.2018 15:47	0.08	15:47:18	26.8	4	A	A4	52	0			1	A4	0	24	1	1	0	0	0	24
22	7	0	1958	13.03.2018 15:47	0.08	15:47:18	26.8	5	C	C5	43	0			1	C5	0	2	0	0	0	1	0	2
22	7	0	1958	13.03.2018 15:47	0.08	15:47:18	26.8	6	A	A6	56	0			1	A6	0	8	0	1	0	0	0	8
22	7	0	1958	13.03.2018 15:47	0.08	15:47:18	26.8	7	C	C7	50	0			1	C7	0	18	1	0	0	1	0	18
22	7	0	1958	13.03.2018 15:47	0.08	15:47:18	26.8	8	A	A8	40	0			1	A8	0	24	1	1	0	0	0	24
22	7	0	1958	13.03.2018 15:47	0.08	15:47:18	26.8	9	C	C9	38	0			1	C9	0	2	0	0	0	1	0	2
22	7	0	1958	13.03.2018 15:47	0.08	15:47:18	26.8	10	A	A10	48	0			1	A10	0	8	0	1	0	0	0	8
22	7	0	1958	13.03.2018 15:47	0.08	15:47:18	26.8	11	C	C11	41	0			1	C11	0	18	1	0	0	1	0	18
22	7	0	1958	13.03.2018 15:47	0.08	15:47:18	26.8	12	A	A12	49	0			1	A12	0	24	1	1	0	0	0	24
22	7	0	1958	13.03.2018 15:47	0.08	15:47:26	26.8	1	D	D1	46	0			1	D1	0	3	0	0	0	1	1	3
22	7	0	1958	13.03.2018 15:47	0.08	15:47:26	26.8	2	B	B2	42	0			1	B2	0	9	0	1	0	0	1	9
22	7	0	1958	13.03.2018 15:47	0.08	15:47:26	26.8	3	D	D3	55	0			1	D3	0	19	1	0	0	1	1	19
22	7	0	1958	13.03.2018 15:47	0.08	15:47:26	26.8	4	B	B4	49	0			1	B4	0	25	1	1	0	0	1	25
22	7	0	1958	13.03.2018 15:47	0.08	15:47:26	26.8	5	D	D5	52	0			1	D5	0	3	0	0	0	1	1	3
22	7	0	1958	13.03.2018 15:47	0.08	15:47:26	26.8	6	B	B6	44	0			1	B6	0	9	0	1	0	0	1	9
22	7	0	1958	13.03.2018 15:47	0.08	15:47:26	26.8	7	D	D7	43	0			1	D7	0	19	1	0	0	1	1	19
22	7	0	1958	13.03.2018 15:47	0.08	15:47:26	26.8	8	B	B8	34	0			1	B8	0	25	1	1	0	0	1	25
22	7	0	1958	13.03.2018 15:47	0.08	15:47:26	26.8	9	D	D9	41	0			1	D9	0	3	0	0	0	1	1	3
22	7	0	1958	13.03.2018 15:47	0.08	15:47:26	26.8	10	B	B10	48	0			1	B10	0	9	0	1	0	0	1	9
22	7	0	1958	13.03.2018 15:47	0.08	15:47:26	26.8	11	D	D11	33	0			1	D11	0	19	1	0	0	1	1	19
22	7	0	1958	13.03.2018 15:47	0.08	15:47:26	26.8	12	B	B12	46	0			1	B12	0	25	1	1	0	0	1	25
22	7	0	1958	13.03.2018 15:47	0.08	15:47:33	26.8	1	E	E1	55	0			1	E1	0	4	0	0	1	0	0	4
22	7	0	1958	13.03.2018 15:47	0.08	15:47:33	26.8	2	C	C2	32	0			1	C2	0	10	0	1	0	1	0	10
22	7	0	1958	13.03.2018 15:47	0.08	15:47:33	26.8	3	E	E3	53	0			1	E3	0	20	1	0	1	0	0	20
22	7	0	1958	13.03.2018 15:47	0.08	15:47:33	26.8	4	C	C4	52	0			1	C4	0	26	1	1	0	1	0	26
22	7	0	1958	13.03.2018 15:47	0.08	15:47:33	26.8	5	E	E5	44	0			1	E5	0	4	0	0	1	0	0	4
22	7	0	1958	13.03.2018 15:47	0.08	15:47:33	26.8	6	C	C6	49	0			1	C6	0	10	0	1	0	1	0	10
22	7	0	1958	13.03.2018 15:47	0.08	15:47:33	26.8	7	E	E7	53	0			1	E7	0	20	1	0	1	0	0	20
22	7	0	1958	13.03.2018 15:47	0.08	15:47:33	26.8	8	C	C8	42	0			1	C8	0	26	1	1	0	1	0	26
22	7	0	1958	13.03.2018 15:47	0.08	15:47:33	26.8	9	E	E9	40	0			1	E9	0	4	0	0	1	0	0	4
22	7	0	1958	13.03.2018 15:47	0.08	15:47:33	26.8	10	C	C10	50	0			1	C10	0	10	0	1	0	1	0	10
22	7	0	1958	13.03.2018 15:47	0.08	15:47:33	26.8	11	E	E11	44	0			1	E11	0	20	1	0	1	0	0	20
22	7	0	1958	13.03.2018 15:47	0.08	15:47:33	26.8	12	C	C12	51	0			1	C12	0	26	1	1	0	1	0	26
22	7	0	1958	13.03.2018 15:47	0.08	15:47:40	26.8	1	F	F1	49	0			1	F1	0	5	0	0	1	0	1	5
22	7	0	1958	13.03.2018 15:47	0.08	15:47:40	26.8	2	D	D2	34	0			1	D2	0	11	0	1	0	1	1	11
22	7	0	1958	13.03.2018 15:47	0.08	15:47:40	26.8	3	F	F3	50	0			1	F3	0	21	1	0	1	0	1	21
22	7	0	1958	13.03.2018 15:47	0.08	15:47:40	26.8	4	D	D4	54	0			1	D4	0	27	1	1	0	1	1	27
22	7	0	1958	13.03.2018 15:47	0.08	15:47:40	26.8	5	F	F5	49	0			1	F5	0	5	0	0	1	0	1	5
22	7	0	1958	13.03.2018 15:47	0.08	15:47:40	26.8	6	D	D6	54	0			1	D6	0	11	0	1	0	1	1	11
22	7	0	1958	13.03.2018 15:47	0.08	15:47:40	26.8	7	F	F7	51	0			1	F7	0	21	1	0	1	0	1	21
22	7	0	1958	13.03.2018 15:47	0.08	15:47:40	26.8	8	D	D8	37	0			1	D8	0	27	1	1	0	1	1	27
22	7	0	1958	13.03.2018 15:47	0.08	15:47:40	26.8	9	F	F9	37	0			1	F9	0	5	0	0	1	0	1	5
22	7	0	1958	13.03.2018 15:47	0.08	15:47:40	26.8	10	D	D10	46	0			1	D10	0	11	0	1	0	1	1	11
22	7	0	1958	13.03.2018 15:47	0.08	15:47:40	26.8	11	F	F11	38	0			1	F11	0	21	1	0	1	0	1	21
22	7	0	1958	13.03.2018 15:47	0.08	15:47:40	26.8	12	D	D12	49	0			1	D12	0	27	1	1	0	1	1	27
22	7	0	1958	13.03.2018 15:47	0.08	15:47:47	26.8	1	G	G1	49	0			1	G1	0	6	0	0	1	1	0	6
22	7	0	1958	13.03.2018 15:47	0.08	15:47:47	26.8	2	E	E2	34	0			1	E2	0	12	0	1	1	0	0	12
22	7	0	1958	13.03.2018 15:47	0.08	15:47:47	26.8	3	G	G3	51	0			1	G3	0	22	1	0	1	1	0	22
22	7	0	1958	13.03.2018 15:47	0.08	15:47:47	26.8	4	E	E4	54	0			1	E4	0	28	1	1	1	0	0	28
22	7	0	1958	13.03.2018 15:47	0.08	15:47:47	26.8	5	G	G5	52	0			1	G5	0	6	0	0	1	1	0	6
22	7	0	1958	13.03.2018 15:47	0.08	15:47:47	26.8	6	E	E6	46	0			1	E6	0	12	0	1	1	0	0	12
22	7	0	1958	13.03.2018 15:47	0.08	15:47:47	26.8	7	G	G7	61	0			1	G7	0	22	1	0	1	1	0	22
22	7	0	1958	13.03.2018 15:47	0.08	15:47:47	26.8	8	E	E8	39	0			1	E8	0	28	1	1	1	0	0	28
22	7	0	1958	13.03.2018 15:47	0.08	15:47:47	26.8	9	G	G9	44	0			1	G9	0	6	0	0	1	1	0	6
22	7	0	1958	13.03.2018 15:47	0.08	15:47:47	26.8	10	E	E10	43	0			1	E10	0	12	0	1	1	0	0	12
22	7	0	1958	13.03.2018 15:47	0.08	15:47:47	26.8	11	G	G11	36	0			1	G11	0	22	1	0	1	1	0	22
22	7	0	1958	13.03.2018 15:47	0.08	15:47:47	26.8	12	E	E12	49	0			1	E12	0	28	1	1	1	0	0	28
22	7	0	1958	13.03.2018 15:47	0.08	15:47:54	26.8	1	H	H1	47	0			1	H1	0	7	0	0	1	1	1	7
22	7	0	1958	13.03.2018 15:47	0.08	15:47:54	26.8	2	F	F2	32	0			1	F2	0	13	0	1	1	0	1	13
22	7	0	1958	13.03.2018 15:47	0.08	15:47:54	26.8	3	H	H3	56	0			1	H3	0	23	1	0	1	1	1	23
22	7	0	1958	13.03.2018 15:47	0.08	15:47:54	26.8	4	F	F4	49	0			1	F4	0	29	1	1	1	0	1	29
22	7	0	1958	13.03.2018 15:47	0.08	15:47:54	26.8	5	H	H5	46	0			1	H5	0	7	0	0	1	1	1	7
22	7	0	1958	13.03.2018 15:47	0.08	15:47:54	26.8	6	F	F6	52	0			1	F6	0	13	0	1	1	0	1	13
22	7	0	1958	13.03.2018 15:47	0.08	15:47:54	26.8	7	H	H7	67	0			1	H7	0	23	1	0	1	1	1	23
22	7	0	1958	13.03.2018 15:47	0.08	15:47:54	26.8	8	F	F8	36	0			1	F8	0	29	1	1	1	0	1	29
22	7	0	1958	13.03.2018 15:47	0.08	15:47:54	26.8	9	H	H9	38	0			1	H9	0	7	0	0	1	1	1	7
22	7	0	1958	13.03.2018 15:47	0.08	15:47:54	26.8	10	F	F10	53	0			1	F10	0	13	0	1	1	0	1	13
22	7	0	1958	13.03.2018 15:47	0.08	15:47:54	26.8	11	H	H11	39	0			1	H11	0	23	1	0	1	1	1	23
22	7	0	1958	13.03.2018 15:47	0.08	15:47:54	26.8	12	F	F12	44	0			1	F12	0	29	1	1	1	0	1	29
22	7	0	1958	13.03.2018 15:47	0.08	15:48:01	26.8	2	G	G2	37	0			1	G2	0	14	0	1	1	1	0	14
22	7	0	1958	13.03.2018 15:47	0.08	15:48:01	26.8	4	G	G4	49	0			1	G4	0	30	1	1	1	1	0	30
22	7	0	1958	13.03.2018 15:47	0.08	15:48:01	26.8	6	G	G6	51	0			1	G6	0	14	0	1	1	1	0	14
22	7	0	1958	13.03.2018 15:47	0.08	15:48:01	26.8	8	G	G8	37	0			1	G8	0	30	1	1	1	1	0	30
22	7	0	1958	13.03.2018 15:47	0.08	15:48:01	26.8	10	G	G10	53	0			1	G10	0	14	0	1	1	1	0	14
22	7	0	1958	13.03.2018 15:47	0.08	15:48:01	26.8	12	G	G12	51	0			1	G12	0	30	1	1	1	1	0	30
22	7	0	1958	13.03.2018 15:47	0.08	15:48:08	26.8	2	H	H2	36	0			1	H2	0	15	0	1	1	1	1	15
22	7	0	1958	13.03.2018 15:47	0.08	15:48:08	26.8	4	H	H4	59	0			1	H4	0	31	1	1	1	1	1	31
22	7	0	1958	13.03.2018 15:47	0.08	15:48:08	26.8	6	H	H6	61	0			1	H6	0	15	0	1	1	1	1	15
22	7	0	1958	13.03.2018 15:47	0.08	15:48:08	26.8	8	H	H8	40	0			1	H8	0	31	1	1	1	1	1	31
22	7	0	1958	13.03.2018 15:47	0.08	15:48:08	26.8	10	H	H10	50	0			1	H10	0	15	0	1	1	1	1	15
22	7	0	1958	13.03.2018 15:47	0.08	15:48:08	26.8	12	H	H12	43	0			1	H12	0	31	1	1	1	1	1	31
25	8	0	1958	13.03.2018 15:55	0.08	15:55:24	26.9	1	A	A1	52	0			1	A1	0	0	0	0	0	0	0	0
25	8	0	1958	13.03.2018 15:55	0.08	15:55:24	26.9	3	A	A3	55	0			1	A3	0	16	1	0	0	0	0	16
25	8	0	1958	13.03.2018 15:55	0.08	15:55:24	26.9	5	A	A5	49	0			1	A5	0	0	0	0	0	0	0	0
25	8	0	1958	13.03.2018 15:55	0.08	15:55:24	26.9	7	A	A7	56	0			1	A7	0	16	1	0	0	0	0	16
25	8	0	1958	13.03.2018 15:55	0.08	15:55:24	26.9	9	A	A9	43	0			1	A9	0	0	0	0	0	0	0	0
25	8	0	1958	13.03.2018 15:55	0.08	15:55:24	26.9	11	A	A11	39	0			1	A11	0	16	1	0	0	0	0	16
25	8	0	1958	13.03.2018 15:55	0.08	15:55:31	26.9	1	B	B1	51	0			1	B1	0	1	0	0	0	0	1	1
25	8	0	1958	13.03.2018 15:55	0.08	15:55:31	26.9	3	B	B3	55	0			1	B3	0	17	1	0	0	0	1	17
25	8	0	1958	13.03.2018 15:55	0.08	15:55:31	26.9	5	B	B5	40	0			1	B5	0	1	0	0	0	0	1	1
25	8	0	1958	13.03.2018 15:55	0.08	15:55:31	26.9	7	B	B7	46	0			1	B7	0	17	1	0	0	0	1	17
25	8	0	1958	13.03.2018 15:55	0.08	15:55:31	26.9	9	B	B9	44	0			1	B9	0	1	0	0	0	0	1	1
25	8	0	1958	13.03.2018 15:55	0.08	15:55:31	26.9	11	B	B11	39	0			1	B11	0	17	1	0	0	0	1	17
25	8	0	1958	13.03.2018 15:55	0.08	15:55:38	26.9	1	C	C1	58	0			1	C1	0	2	0	0	0	1	0	2
25	8	0	1958	13.03.2018 15:55	0.08	15:55:38	26.9	2	A	A2	36	0			1	A2	0	8	0	1	0	0	0	8
25	8	0	1958	13.03.2018 15:55	0.08	15:55:38	26.9	3	C	C3	48	0			1	C3	0	18	1	0	0	1	0	18
25	8	0	1958	13.03.2018 15:55	0.08	15:55:38	26.9	4	A	A4	49	0			1	A4	0	24	1	1	0	0	0	24
25	8	0	1958	13.03.2018 15:55	0.08	15:55:38	26.9	5	C	C5	50	0			1	C5	0	2	0	0	0	1	0	2
25	8	0	1958	13.03.2018 15:55	0.08	15:55:38	26.9	6	A	A6	48	0			1	A6	0	8	0	1	0	0	0	8
25	8	0	1958	13.03.2018 15:55	0.08	15:55:38	26.9	7	C	C7	58	0			1	C7	0	18	1	0	0	1	0	18
25	8	0	1958	13.03.2018 15:55	0.08	15:55:38	26.9	8	A	A8	39	0			1	A8	0	24	1	1	0	0	0	24
25	8	0	1958	13.03.2018 15:55	0.08	15:55:38	26.9	9	C	C9	40	0			1	C9	0	2	0	0	0	1	0	2
25	8	0	1958	13.03.2018 15:55	0.08	15:55:38	26.9	10	A	A10	50	0			1	A10	0	8	0	1	0	0	0	8
25	8	0	1958	13.03.2018 15:55	0.08	15:55:38	26.9	11	C	C11	41	0			1	C11	0	18	1	0	0	1	0	18
25	8	0	1958	13.03.2018 15:55	0.08	15:55:38	26.9	12	A	A12	41	0			1	A12	0	24	1	1	0	0	0	24
25	8	0	1958	13.03.2018 15:55	0.08	15:55:45	26.9	1	D	D1	47	0			1	D1	0	3	0	0	0	1	1	3
25	8	0	1958	13.03.2018 15:55	0.08	15:55:45	26.9	2	B	B2	37	0			1	B2	0	9	0	1	0	0	1	9
25	8	0	1958	13.03.2018 15:55	0.08	15:55:45	26.9	3	D	D3	56	0			1	D3	0	19	1	0	0	1	1	19
25	8	0	1958	13.03.2018 15:55	0.08	15:55:45	26.9	4	B	B4	52	0			1	B4	0	25	1	1	0	0	1	25
25	8	0	1958	13.03.2018 15:55	0.08	15:55:45	26.9	5	D	D5	43	0			1	D5	0	3	0	0	0	1	1	3
25	8	0	1958	13.03.2018 15:55	0.08	15:55:45	26.9	6	B	B6	48	0			1	B6	0	9	0	1	0	0	1	9
25	8	0	1958	13.03.2018 15:55	0.08	15:55:45	26.9	7	D	D7	53	0			1	D7	0	19	1	0	0	1	1	19
25	8	0	1958	13.03.2018 15:55	0.08	15:55:45	26.9	8	B	B8	39	0			1	B8	0	25	1	1	0	0	1	25
25	8	0	1958	13.03.2018 15:55	0.08	15:55:45	26.9	9	D	D9	41	0			1	D9	0	3	0	0	0	1	1	3
25	8	0	1958	13.03.2018 15:55	0.08	15:55:45	26.9	10	B	B10	48	0			1	B10	0	9	0	1	0	0	1	9
25	8	0	1958	13.03.2018 15:55	0.08	15:55:45	26.9	11	D	D11	33	0			1	D11	0	19	1	0	0	1	1	19
25	8	0	1958	13.03.2018 15:55	0.08	15:55:45	26.9	12	B	B12	39	0			1	B12	0	25	1	1	0	0	1	25
25	8	0	1958	13.03.2018 15:55	0.08	15:55:52	26.9	1	E	E1	47	0			1	E1	0	4	0	0	1	0	0	4
25	8	0	1958	13.03.2018 15:55	0.08	15:55:52	26.9	2	C	C2	29	0			1	C2	0	10	0	1	0	1	0	10
25	8	0	1958	13.03.2018 15:55	0.08	15:55:52	26.9	3	E	E3	55	0			1	E3	0	20	1	0	1	0	0	20
25	8	0	1958	13.03.2018 15:55	0.08	15:55:52	26.9	4	C	C4	54	0			1	C4	0	26	1	1	0	1	0	26
25	8	0	1958	13.03.2018 15:55	0.08	15:55:52	26.9	5	E	E5	38	0			1	E5	0	4	0	0	1	0	0	4
25	8	0	1958	13.03.2018 15:55	0.08	15:55:52	26.9	6	C	C6	48	0			1	C6	0	10	0	1	0	1	0	10
25	8	0	1958	13.03.2018 15:55	0.08	15:55:52	26.9	7	E	E7	48	0			1	E7	0	20	1	0	1	0	0	20
25	8	0	1958	13.03.2018 15:55	0.08	15:55:52	26.9	8	C	C8	37	0			1	C8	0	26	1	1	0	1	0	26
25	8	0	1958	13.03.2018 15:55	0.08	15:55:52	26.9	9	E	E9	44	0			1	E9	0	4	0	0	1	0	0	4
25	8	0	1958	13.03.2018 15:55	0.08	15:55:52	26.9	10	C	C10	51	0			1	C10	0	10	0	1	0	1	0	10
25	8	0	1958	13.03.2018 15:55	0.08	15:55:52	26.9	11	E	E11	46	0			1	E11	0	20	1	0	1	0	0	20
25	8	0	1958	13.03.2018 15:55	0.08	15:55:52	26.9	12	C	C12	44	0			1	C12	0	26	1	1	0	1	0	26
25	8	0	1958	13.03.2018 15:55	0.08	15:55:59	26.9	1	F	F1	49	0			1	F1	0	5	0	0	1	0	1	5
25	8	0	1958	13.03.2018 15:55	0.08	15:55:59	26.9	2	D	D2	39	0			1	D2	0	11	0	1	0	1	1	11
25	8	0	1958	13.03.2018 15:55	0.08	15:55:59	26.9	3	F	F3	53	0			1	F3	0	21	1	0	1	0	1	21
25	8	0	1958	13.03.2018 15:55	0.08	15:55:59	26.9	4	D	D4	47	0			1	D4	0	27	1	1	0	1	1	27
25	8	0	1958	13.03.2018 15:55	0.08	15:55:59	26.9	5	F	F5	40	0			1	F5	0	5	0	0	1	0	1	5
25	8	0	1958	13.03.2018 15:55	0.08	15:55:59	26.9	6	D	D6	49	0			1	D6	0	11	0	1	0	1	1	11
25	8	0	1958	13.03.2018 15:55	0.08	15:55:59	26.9	7	F	F7	50	0			1	F7	0	21	1	0	1	0	1	21
25	8	0	1958	13.03.2018 15:55	0.08	15:55:59	26.9	8	D	D8	37	0			1	D8	0	27	1	1	0	1	1	27
25	8	0	1958	13.03.2018 15:55	0.08	15:55:59	26.9	9	F	F9	44	0			1	F9	0	5	0	0	1	0	1	5
25	8	0	1958	13.03.2018 15:55	0.08	15:55:59	26.9	10	D	D10	51	0			1	D10	0	11	0	1	0	1	1	11
25	8	0	1958	13.03.2018 15:55	0.08	15:55:59	26.9	11	F	F11	41	0			1	F11	0	21	1	0	1	0	1	21
25	8	0	1958	13.03.2018 15:55	0.08	15:55:59	26.9	12	D	D12	39	0			1	D12	0	27	1	1	0	1	1	27
25	8	0	1958	13.03.2018 15:55	0.08	15:56:06	26.9	1	G	G1	47	0			1	G1	0	6	0	0	1	1	0	6
25	8	0	1958	13.03.2018 15:55	0.08	15:56:06	26.9	2	E	E2	29	0			1	E2	0	12	0	1	1	0	0	12
25	8	0	1958	13.03.2018 15:55	0.08	15:56:06	26.9	3	G	G3	48	0			1	G3	0	22	1	0	1	1	0	22
25	8	0	1958	13.03.2018 15:55	0.08	15:56:06	26.9	4	E	E4	41	0			1	E4	0	28	1	1	1	0	0	28
25	8	0	1958	13.03.2018 15:55	0.08	15:56:06	26.9	5	G	G5	35	0			1	G5	0	6	0	0	1	1	0	6
25	8	0	1958	13.03.2018 15:55	0.08	15:56:06	26.9	6	E	E6	48	0			1	E6	0	12	0	1	1	0	0	12
25	8	0	1958	13.03.2018 15:55	0.08	15:56:06	26.9	7	G	G7	51	0			1	G7	0	22	1	0	1	1	0	22
25	8	0	1958	13.03.2018 15:55	0.08	15:56:06	26.9	8	E	E8	37	0			1	E8	0	28	1	1	1	0	0	28
25	8	0	1958	13.03.2018 15:55	0.08	15:56:06	26.9	9	G	G9	43	0			1	G9	0	6	0	0	1	1	0	6
25	8	0	1958	13.03.2018 15:55	0.08	15:56:06	26.9	10	E	E10	48	0			1	E10	0	12	0	1	1	0	0	12
25	8	0	1958	13.03.2018 15:55	0.08	15:56:06	26.9	11	G	G11	39	0			1	G11	0	22	1	0	1	1	0	22
25	8	0	1958	13.03.2018 15:55	0.08	15:56:06	26.9	12	E	E12	44	0			1	E12	0	28	1	1	1	0	0	28
25	8	0	1958	13.03.2018 15:55	0.08	15:56:13	26.9	1	H	H1	54	0			1	H1	0	7	0	0	1	1	1	7
25	8	0	1958	13.03.2018 15:55	0.08	15:56:13	26.9	2	F	F2	29	0			1	F2	0	13	0	1	1	0	1	13
25	8	0	1958	13.03.2018 15:55	0.08	15:56:13	26.9	3	H	H3	46	0			1	H3	0	23	1	0	1	1	1	23
25	8	0	1958	13.03.2018 15:55	0.08	15:56:13	26.9	4	F	F4	57	0			1	F4	0	29	1	1	1	0	1	29
25	8	0	1958	13.03.2018 15:55	0.08	15:56:13	26.9	5	H	H5	44	0			1	H5	0	7	0	0	1	1	1	7
25	8	0	1958	13.03.2018 15:55	0.08	15:56:13	26.9	6	F	F6	44	0			1	F6	0	13	0	1	1	0	1	13
25	8	0	1958	13.03.2018 15:55	0.08	15:56:13	26.9	7	H	H7	64	0			1	H7	0	23	1	0	1	1	1	23
25	8	0	1958	13.03.2018 15:55	0.08	15:56:13	26.9	8	F	F8	36	0			1	F8	0	29	1	1	1	0	1	29
25	8	0	1958	13.03.2018 15:55	0.08	15:56:13	26.9	9	H	H9	41	0			1	H9	0	7	0	0	1	1	1	7
25	8	0	1958	13.03.2018 15:55	0.08	15:56:13	26.9	10	F	F10	60	0			1	F10	0	13	0	1	1	0	1	13
25	8	0	1958	13.03.2018 15:55	0.08	15:56:13	26.9	11	H	H11	48	0			1	H11	0	23	1	0	1	1	1	23
25	8	0	1958	13.03.2018 15:55	0.08	15:56:13	26.9	12	F	F12	52	0			1	F12	0	29	1	1	1	0	1	29
25	8	0	1958	13.03.2018 15:55	0.08	15:56:20	26.9	2	G	G2	39	0			1	G2	0	14	0	1	1	1	0	14
25	8	0	1958	13.03.2018 15:55	0.08	15:56:20	26.9	4	G	G4	54	0			1	G4	0	30	1	1	1	1	0	30
25	8	0	1958	13.03.2018 15:55	0.08	15:56:20	26.9	6	G	G6	48	0			1	G6	0	14	0	1	1	1	0	14
25	8	0	1958	13.03.2018 15:55	0.08	15:56:20	26.9	8	G	G8	33	0			1	G8	0	30	1	1	1	1	0	30
25	8	0	1958	13.03.2018 15:55	0.08	15:56:20	26.9	10	G	G10	53	0			1	G10	0	14	0	1	1	1	0	14
25	8	0	1958	13.03.2018 15:55	0.08	15:56:20	26.9	12	G	G12	49	0			1	G12	0	30	1	1	1	1	0	30
25	8	0	1958	13.03.2018 15:55	0.08	15:56:27	26.9	2	H	H2	36	0			1	H2	0	15	0	1	1	1	1	15
25	8	0	1958	13.03.2018 15:55	0.08	15:56:27	26.9	4	H	H4	55	0			1	H4	0	31	1	1	1	1	1	31
25	8	0	1958	13.03.2018 15:55	0.08	15:56:27	26.9	6	H	H6	61	0			1	H6	0	15	0	1	1	1	1	15
25	8	0	1958	13.03.2018 15:55	0.08	15:56:27	26.9	8	H	H8	39	0			1	H8	0	31	1	1	1	1	1	31
25	8	0	1958	13.03.2018 15:55	0.08	15:56:27	26.9	10	H	H10	43	0			1	H10	0	15	0	1	1	1	1	15
25	8	0	1958	13.03.2018 15:55	0.08	15:56:27	26.9	12	H	H12	47	0			1	H12	0	31	1	1	1	1	1	31
28	9	0	1958	13.03.2018 16:03	0.08	16:03:43	27.1	1	A	A1	54	0			1	A1	0	0	0	0	0	0	0	0
28	9	0	1958	13.03.2018 16:03	0.08	16:03:43	27.1	3	A	A3	46	0			1	A3	0	16	1	0	0	0	0	16
28	9	0	1958	13.03.2018 16:03	0.08	16:03:43	27.1	5	A	A5	43	0			1	A5	0	0	0	0	0	0	0	0
28	9	0	1958	13.03.2018 16:03	0.08	16:03:43	27.1	7	A	A7	56	0			1	A7	0	16	1	0	0	0	0	16
28	9	0	1958	13.03.2018 16:03	0.08	16:03:43	27.1	9	A	A9	46	0			1	A9	0	0	0	0	0	0	0	0
28	9	0	1958	13.03.2018 16:03	0.08	16:03:43	27.1	11	A	A11	44	0			1	A11	0	16	1	0	0	0	0	16
28	9	0	1958	13.03.2018 16:03	0.08	16:03:50	27.1	1	B	B1	47	0			1	B1	0	1	0	0	0	0	1	1
28	9	0	1958	13.03.2018 16:03	0.08	16:03:50	27.1	3	B	B3	51	0			1	B3	0	17	1	0	0	0	1	17
28	9	0	1958	13.03.2018 16:03	0.08	16:03:50	27.1	5	B	B5	43	0			1	B5	0	1	0	0	0	0	1	1
28	9	0	1958	13.03.2018 16:03	0.08	16:03:50	27.1	7	B	B7	51	0			1	B7	0	17	1	0	0	0	1	17
28	9	0	1958	13.03.2018 16:03	0.08	16:03:50	27.1	9	B	B9	46	0			1	B9	0	1	0	0	0	0	1	1
28	9	0	1958	13.03.2018 16:03	0.08	16:03:50	27.1	11	B	B11	38	0			1	B11	0	17	1	0	0	0	1	17
28	9	0	1958	13.03.2018 16:03	0.08	16:03:58	27.1	1	C	C1	52	0			1	C1	0	2	0	0	0	1	0	2
28	9	0	1958	13.03.2018 16:03	0.08	16:03:58	27.1	2	A	A2	36	0			1	A2	0	8	0	1	0	0	0	8
28	9	0	1958	13.03.2018 16:03	0.08	16:03:58	27.1	3	C	C3	48	0			1	C3	0	18	1	0	0	1	0	18
28	9	0	1958	13.03.2018 16:03	0.08	16:03:58	27.1	4	A	A4	57	0			1	A4	0	24	1	1	0	0	0	24
28	9	0	1958	13.03.2018 16:03	0.08	16:03:58	27.1	5	C	C5	49	0			1	C5	0	2	0	0	0	1	0	2
28	9	0	1958	13.03.2018 16:03	0.08	16:03:58	27.1	6	A	A6	48	0			1	A6	0	8	0	1	0	0	0	8
28	9	0	1958	13.03.2018 16:03	0.08	16:03:58	27.1	7	C	C7	54	0			1	C7	0	18	1	0	0	1	0	18
28	9	0	1958	13.03.2018 16:03	0.08	16:03:58	27.1	8	A	A8	39	0			1	A8	0	24	1	1	0	0	0	24
28	9	0	1958	13.03.2018 16:03	0.08	16:03:58	27.1	9	C	C9	40	0			1	C9	0	2	0	0	0	1	0	2
28	9	0	1958	13.03.2018 16:03	0.08	16:03:58	27.1	10	A	A10	48	0			1	A10	0	8	0	1	0	0	0	8
28	9	0	1958	13.03.2018 16:03	0.08	16:03:58	27.1	11	C	C11	41	0			1	C11	0	18	1	0	0	1	0	18
28	9	0	1958	13.03.2018 16:03	0.08	16:03:58	27.1	12	A	A12	46	0			1	A12	0	24	1	1	0	0	0	24
28	9	0	1958	13.03.2018 16:03	0.08	16:04:05	27.1	1	D	D1	49	0			1	D1	0	3	0	0	0	1	1	3
28	9	0	1958	13.03.2018 16:03	0.08	16:04:05	27.1	2	B	B2	34	0			1	B2	0	9	0	1	0	0	1	9
28	9	0	1958	13.03.2018 16:03	0.08	16:04:05	27.1	3	D	D3	55	0			1	D3	0	19	1	0	0	1	1	19
28	9	0	1958	13.03.2018 16:03	0.08	16:04:05	27.1	4	B	B4	59	0			1	B4	0	25	1	1	0	0	1	25
28	9	0	1958	13.03.2018 16:03	0.08	16:04:05	27.1	5	D	D5	41	0			1	D5	0	3	0	0	0	1	1	3
28	9	0	1958	13.03.2018 16:03	0.08	16:04:05	27.1	6	B	B6	43	0			1	B6	0	9	0	1	0	0	1	9
28	9	0	1958	13.03.2018 16:03	0.08	16:04:05	27.1	7	D	D7	53	0			1	D7	0	19	1	0	0	1	1	19
28	9	0	1958	13.03.2018 16:03	0.08	16:04:05	27.1	8	B	B8	37	0			1	B8	0	25	1	1	0	0	1	25
28	9	0	1958	13.03.2018 16:03	0.08	16:04:05	27.1	9	D	D9	32	0			1	D9	0	3	0	0	0	1	1	3
28	9	0	1958	13.03.2018 16:03	0.08	16:04:05	27.1	10	B	B10	45	0			1	B10	0	9	0	1	0	0	1	9
28	9	0	1958	13.03.2018 16:03	0.08	16:04:05	27.1	11	D	D11	39	0			1	D11	0	19	1	0	0	1	1	19
28	9	0	1958	13.03.2018 16:03	0.08	16:04:05	27.1	12	B	B12	44	0			1	B12	0	25	1	1	0	0	1	25
28	9	0	1958	13.03.2018 16:03	0.08	16:04:12	27.1	1	E	E1	54	0			1	E1	0	4	0	0	1	0	0	4
28	9	0	1958	13.03.2018 16:03	0.08	16:04:12	27.1	2	C	C2	39	0			1	C2	0	10	0	1	0	1	0	10
28	9	0	1958	13.03.2018 16:03	0.08	16:04:12	27.1	3	E	E3	48	0			1	E3	0	20	1	0	1	0	0	20
28	9	0	1958	13.03.2018 16:03	0.08	16:04:12	27.1	4	C	C4	51	0			1	C4	0	26	1	1	0	1	0	26
28	9	0	1958	13.03.2018 16:03	0.08	16:04:12	27.1	5	E	E5	40	0			1	E5	0	4	0	0	1	0	0	4
28	9	0	1958	13.03.2018 16:03	0.08	16:04:12	27.1	6	C	C6	44	0			1	C6	0	10	0	1	0	1	0	10
28	9	0	1958	13.03.2018 16:03	0.08	16:04:12	27.1	7	E	E7	51	0			1	E7	0	20	1	0	1	0	0	20
28	9	0	1958	13.03.2018 16:03	0.08	16:04:12	27.1	8	C	C8	37	0			1	C8	0	26	1	1	0	1	0	26
28	9	0	1958	13.03.2018 16:03	0.08	16:04:12	27.1	9	E	E9	43	0			1	E9	0	4	0	0	1	0	0	4
28	9	0	1958	13.03.2018 16:03	0.08	16:04:12	27.1	10	C	C10	53	0			1	C10	0	10	0	1	0	1	0	10
28	9	0	1958	13.03.2018 16:03	0.08	16:04:12	27.1	11	E	E11	43	0			1	E11	0	20	1	0	1	0	0	20
28	9	0	1958	13.03.2018 16:03	0.08	16:04:12	27.1	12	C	C12	38	0			1	C12	0	26	1	1	0	1	0	26
28	9	0	1958	13.03.2018 16:03	0.08	16:04:19	27.1	1	F	F1	55	0			1	F1	0	5	0	0	1	0	1	5
28	9	0	1958	13.03.2018 16:03	0.08	16:04:19	27.1	2	D	D2	31	0			1	D2	0	11	0	1	0	1	1	11
28	9	0	1958	13.03.2018 16:03	0.08	16:04:19	27.1	3	F	F3	51	0			1	F3	0	21	1	0	1	0	1	21
28	9	0	1958	13.03.2018 16:03	0.08	16:04:19	27.1	4	D	D4	55	0			1	D4	0	27	1	1	0	1	1	27
28	9	0	1958	13.03.2018 16:03	0.08	16:04:19	27.1	5	F	F5	47	0			1	F5	0	5	0	0	1	0	1	5
28	9	0	1958	13.03.2018 16:03	0.08	16:04:19	27.1	6	D	D6	43	0			1	D6	0	11	0	1	0	1	1	11
28	9	0	1958	13.03.2018 16:03	0.08	16:04:19	27.1	7	F	F7	53	0			1	F7	0	21	1	0	1	0	1	21
28	9	0	1958	13.03.2018 16:03	0.08	16:04:19	27.1	8	D	D8	39	0			1	D8	0	27	1	1	0	1	1	27
28	9	0	1958	13.03.2018 16:03	0.08	16:04:19	27.1	9	F	F9	41	0			1	F9	0	5	0	0	1	0	1	5
28	9	0	1958	13.03.2018 16:03	0.08	16:04:19	27.1	10	D	D10	50	0			1	D10	0	11	0	1	0	1	1	11
28	9	0	1958	13.03.2018 16:03	0.08	16:04:19	27.1	11	F	F11	39	0			1	F11	0	21	1	0	1	0	1	21
28	9	0	1958	13.03.2018 16:03	0.08	16:04:19	27.1	12	D	D12	44	0			1	D12	0	27	1	1	0	1	1	27
28	9	0	1958	13.03.2018 16:03	0.08	16:04:26	27.1	1	G	G1	44	0			1	G1	0	6	0	0	1	1	0	6
28	9	0	1958	13.03.2018 16:03	0.08	16:04:26	27.1	2	E	E2	29	0			1	E2	0	12	0	1	1	0	0	12
28	9	0	1958	13.03.2018 16:03	0.08	16:04:26	27.1	3	G	G3	50	0			1	G3	0	22	1	0	1	1	0	22
28	9	0	1958	13.03.2018 16:03	0.08	16:04:26	27.1	4	E	E4	49	0			1	E4	0	28	1	1	1	0	0	28
28	9	0	1958	13.03.2018 16:03	0.08	16:04:26	27.1	5	G	G5	41	0			1	G5	0	6	0	0	1	1	0	6
28	9	0	1958	13.03.2018 16:03	0.08	16:04:26	27.1	6	E	E6	44	0			1	E6	0	12	0	1	1	0	0	12
28	9	0	1958	13.03.2018 16:03	0.08	16:04:26	27.1	7	G	G7	54	0			1	G7	0	22	1	0	1	1	0	22
28	9	0	1958	13.03.2018 16:03	0.08	16:04:26	27.1	8	E	E8	39	0			1	E8	0	28	1	1	1	0	0	28
28	9	0	1958	13.03.2018 16:03	0.08	16:04:26	27.1	9	G	G9	47	0			1	G9	0	6	0	0	1	1	0	6
28	9	0	1958	13.03.2018 16:03	0.08	16:04:26	27.1	10	E	E10	48	0			1	E10	0	12	0	1	1	0	0	12
28	9	0	1958	13.03.2018 16:03	0.08	16:04:26	27.1	11	G	G11	36	0			1	G11	0	22	1	0	1	1	0	22
28	9	0	1958	13.03.2018 16:03	0.08	16:04:26	27.1	12	E	E12	36	0			1	E12	0	28	1	1	1	0	0	28
28	9	0	1958	13.03.2018 16:03	0.08	16:04:33	27.1	1	H	H1	57	0			1	H1	0	7	0	0	1	1	1	7
28	9	0	1958	13.03.2018 16:03	0.08	16:04:33	27.1	2	F	F2	29	0			1	F2	0	13	0	1	1	0	1	13
28	9	0	1958	13.03.2018 16:03	0.08	16:04:33	27.1	3	H	H3	50	0			1	H3	0	23	1	0	1	1	1	23
28	9	0	1958	13.03.2018 16:03	0.08	16:04:33	27.1	4	F	F4	49	0			1	F4	0	29	1	1	1	0	1	29
28	9	0	1958	13.03.2018 16:03	0.08	16:04:33	27.1	5	H	H5	49	0			1	H5	0	7	0	0	1	1	1	7
28	9	0	1958	13.03.2018 16:03	0.08	16:04:33	27.1	6	F	F6	49	0			1	F6	0	13	0	1	1	0	1	13
28	9	0	1958	13.03.2018 16:03	0.08	16:04:33	27.1	7	H	H7	64	0			1	H7	0	23	1	0	1	1	1	23
28	9	0	1958	13.03.2018 16:03	0.08	16:04:33	27.1	8	F	F8	39	0			1	F8	0	29	1	1	1	0	1	29
28	9	0	1958	13.03.2018 16:03	0.08	16:04:33	27.1	9	H	H9	44	0			1	H9	0	7	0	0	1	1	1	7
28	9	0	1958	13.03.2018 16:03	0.08	16:04:33	27.1	10	F	F10	45	0			1	F10	0	13	0	1	1	0	1	13
28	9	0	1958	13.03.2018 16:03	0.08	16:04:33	27.1	11	H	H11	36	0			1	H11	0	23	1	0	1	1	1	23
28	9	0	1958	13.03.2018 16:03	0.08	16:04:33	27.1	12	F	F12	44	0			1	F12	0	29	1	1	1	0	1	29
28	9	0	1958	13.03.2018 16:03	0.08	16:04:40	27.1	2	G	G2	32	0			1	G2	0	14	0	1	1	1	0	14
28	9	0	1958	13.03.2018 16:03	0.08	16:04:40	27.1	4	G	G4	51	0			1	G4	0	30	1	1	1	1	0	30
28	9	0	1958	13.03.2018 16:03	0.08	16:04:40	27.1	6	G	G6	49	0			1	G6	0	14	0	1	1	1	0	14
28	9	0	1958	13.03.2018 16:03	0.08	16:04:40	27.1	8	G	G8	37	0			1	G8	0	30	1	1	1	1	0	30
28	9	0	1958	13.03.2018 16:03	0.08	16:04:40	27.1	10	G	G10	43	0			1	G10	0	14	0	1	1	1	0	14
28	9	0	1958	13.03.2018 16:03	0.08	16:04:40	27.1	12	G	G12	44	0			1	G12	0	30	1	1	1	1	0	30
28	9	0	1958	13.03.2018 16:03	0.08	16:04:47	27.1	2	H	H2	36	0			1	H2	0	15	0	1	1	1	1	15
28	9	0	1958	13.03.2018 16:03	0.08	16:04:47	27.1	4	H	H4	57	0			1	H4	0	31	1	1	1	1	1	31
28	9	0	1958	13.03.2018 16:03	0.08	16:04:47	27.1	6	H	H6	62	0			1	H6	0	15	0	1	1	1	1	15
28	9	0	1958	13.03.2018 16:03	0.08	16:04:47	27.1	8	H	H8	40	0			1	H8	0	31	1	1	1	1	1	31
28	9	0	1958	13.03.2018 16:03	0.08	16:04:47	27.1	10	H	H10	46	0			1	H10	0	15	0	1	1	1	1	15
28	9	0	1958	13.03.2018 16:03	0.08	16:04:47	27.1	12	H	H12	46	0			1	H12	0	31	1	1	1	1	1	31
31	10	1	1958	13.03.2018 16:12	0.08	16:12:03	27.3	1	A	A1	47	0			1	A1	0	0	0	0	0	0	0	0
31	10	1	1958	13.03.2018 16:12	0.08	16:12:03	27.3	3	A	A3	46	0			1	A3	0	16	1	0	0	0	0	16
31	10	1	1958	13.03.2018 16:12	0.08	16:12:03	27.3	5	A	A5	50	0			1	A5	0	0	0	0	0	0	0	0
31	10	1	1958	13.03.2018 16:12	0.08	16:12:03	27.3	7	A	A7	54	0			1	A7	0	16	1	0	0	0	0	16
31	10	1	1958	13.03.2018 16:12	0.08	16:12:03	27.3	9	A	A9	43	0			1	A9	0	0	0	0	0	0	0	0
31	10	1	1958	13.03.2018 16:12	0.08	16:12:03	27.3	11	A	A11	43	0			1	A11	0	16	1	0	0	0	0	16
31	10	1	1958	13.03.2018 16:12	0.08	16:12:10	27.3	1	B	B1	51	0			1	B1	0	1	0	0	0	0	1	1
31	10	1	1958	13.03.2018 16:12	0.08	16:12:10	27.3	3	B	B3	51	0			1	B3	0	17	1	0	0	0	1	17
31	10	1	1958	13.03.2018 16:12	0.08	16:12:10	27.3	5	B	B5	43	0			1	B5	0	1	0	0	0	0	1	1
31	10	1	1958	13.03.2018 16:12	0.08	16:12:10	27.3	7	B	B7	50	0			1	B7	0	17	1	0	0	0	1	17
31	10	1	1958	13.03.2018 16:12	0.08	16:12:10	27.3	9	B	B9	40	0			1	B9	0	1	0	0	0	0	1	1
31	10	1	1958	13.03.2018 16:12	0.08	16:12:10	27.3	11	B	B11	38	0			1	B11	0	17	1	0	0	0	1	17
31	10	1	1958	13.03.2018 16:12	0.08	16:12:17	27.3	1	C	C1	52	0			1	C1	0	2	0	0	0	1	0	2
31	10	1	1958	13.03.2018 16:12	0.08	16:12:17	27.3	2	A	A2	37	0			1	A2	0	8	0	1	0	0	0	8
31	10	1	1958	13.03.2018 16:12	0.08	16:12:17	27.3	3	C	C3	50	0			1	C3	0	18	1	0	0	1	0	18
31	10	1	1958	13.03.2018 16:12	0.08	16:12:17	27.3	4	A	A4	52	0			1	A4	0	24	1	1	0	0	0	24
31	10	1	1958	13.03.2018 16:12	0.08	16:12:17	27.3	5	C	C5	52	0			1	C5	0	2	0	0	0	1	0	2
31	10	1	1958	13.03.2018 16:12	0.08	16:12:17	27.3	6	A	A6	51	0			1	A6	0	8	0	1	0	0	0	8
31	10	1	1958	13.03.2018 16:12	0.08	16:12:17	27.3	7	C	C7	53	0			1	C7	0	18	1	0	0	1	0	18
31	10	1	1958	13.03.2018 16:12	0.08	16:12:17	27.3	8	A	A8	36	0			1	A8	0	24	1	1	0	0	0	24
31	10	1	1958	13.03.2018 16:12	0.08	16:12:17	27.3	9	C	C9	44	0			1	C9	0	2	0	0	0	1	0	2
31	10	1	1958	13.03.2018 16:12	0.08	16:12:17	27.3	10	A	A10	53	0			1	A10	0	8	0	1	0	0	0	8
31	10	1	1958	13.03.2018 16:12	0.08	16:12:17	27.3	11	C	C11	38	0			1	C11	0	18	1	0	0	1	0	18
31	10	1	1958	13.03.2018 16:12	0.08	16:12:17	27.3	12	A	A12	47	0			1	A12	0	24	1	1	0	0	0	24
31	10	1	1958	13.03.2018 16:12	0.08	16:12:24	27.3	1	D	D1	44	0			1	D1	0	3	0	0	0	1	1	3
31	10	1	1958	13.03.2018 16:12	0.08	16:12:24	27.3	2	B	B2	36	0			1	B2	0	9	0	1	0	0	1	9
31	10	1	1958	13.03.2018 16:12	0.08	16:12:24	27.3	3	D	D3	51	0			1	D3	0	19	1	0	0	1	1	19
31	10	1	1958	13.03.2018 16:12	0.08	16:12:24	27.3	4	B	B4	57	0			1	B4	0	25	1	1	0	0	1	25
31	10	1	1958	13.03.2018 16:12	0.08	16:12:24	27.3	5	D	D5	38	0			1	D5	0	3	0	0	0	1	1	3
31	10	1	1958	13.03.2018 16:12	0.08	16:12:24	27.3	6	B	B6	39	0			1	B6	0	9	0	1	0	0	1	9
31	10	1	1958	13.03.2018 16:12	0.08	16:12:24	27.3	7	D	D7	51	0			1	D7	0	19	1	0	0	1	1	19
31	10	1	1958	13.03.2018 16:12	0.08	16:12:24	27.3	8	B	B8	34	0			1	B8	0	25	1	1	0	0	1	25
31	10	1	1958	13.03.2018 16:12	0.08	16:12:24	27.3	9	D	D9	40	0			1	D9	0	3	0	0	0	1	1	3
31	10	1	1958	13.03.2018 16:12	0.08	16:12:24	27.3	10	B	B10	43	0			1	B10	0	9	0	1	0	0	1	9
31	10	1	1958	13.03.2018 16:12	0.08	16:12:24	27.3	11	D	D11	41	0			1	D11	0	19	1	0	0	1	1	19
31	10	1	1958	13.03.2018 16:12	0.08	16:12:24	27.3	12	B	B12	44	0			1	B12	0	25	1	1	0	0	1	25
31	10	1	1958	13.03.2018 16:12	0.08	16:12:31	27.3	1	E	E1	54	0			1	E1	0	4	0	0	1	0	0	4
31	10	1	1958	13.03.2018 16:12	0.08	16:12:31	27.3	2	C	C2	36	0			1	C2	0	10	0	1	0	1	0	10
31	10	1	1958	13.03.2018 16:12	0.08	16:12:31	27.3	3	E	E3	53	0			1	E3	0	20	1	0	1	0	0	20
31	10	1	1958	13.03.2018 16:12	0.08	16:12:31	27.3	4	C	C4	46	0			1	C4	0	26	1	1	0	1	0	26
31	10	1	1958	13.03.2018 16:12	0.08	16:12:31	27.3	5	E	E5	46	0			1	E5	0	4	0	0	1	0	0	4
31	10	1	1958	13.03.2018 16:12	0.08	16:12:31	27.3	6	C	C6	44	0			1	C6	0	10	0	1	0	1	0	10
31	10	1	1958	13.03.2018 16:12	0.08	16:12:31	27.3	7	E	E7	53	0			1	E7	0	20	1	0	1	0	0	20
31	10	1	1958	13.03.2018 16:12	0.08	16:12:31	27.3	8	C	C8	33	0			1	C8	0	26	1	1	0	1	0	26
31	10	1	1958	13.03.2018 16:12	0.08	16:12:31	27.3	9	E	E9	40	0			1	E9	0	4	0	0	1	0	0	4
31	10	1	1958	13.03.2018 16:12	0.08	16:12:31	27.3	10	C	C10	48	0			1	C10	0	10	0	1	0	1	0	10
31	10	1	1958	13.03.2018 16:12	0.08	16:12:31	27.3	11	E	E11	38	0			1	E11	0	20	1	0	1	0	0	20
31	10	1	1958	13.03.2018 16:12	0.08	16:12:31	27.3	12	C	C12	46	0			1	C12	0	26	1	1	0	1	0	26
31	10	1	1958	13.03.2018 16:12	0.08	16:12:38	27.3	1	F	F1	46	0			1	F1	0	5	0	0	1	0	1	5
31	10	1	1958	13.03.2018 16:12	0.08	16:12:38	27.3	2	D	D2	36	0			1	D2	0	11	0	1	0	1	1	11
31	10	1	1958	13.03.2018 16:12	0.08	16:12:38	27.3	3	F	F3	50	0			1	F3	0	21	1	0	1	0	1	21
31	10	1	1958	13.03.2018 16:12	0.08	16:12:38	27.3	4	D	D4	51	0			1	D4	0	27	1	1	0	1	1	27
31	10	1	1958	13.03.2018 16:12	0.08	16:12:38	27.3	5	F	F5	46	0			1	F5	0	5	0	0	1	0	1	5
31	10	1	1958	13.03.2018 16:12	0.08	16:12:38	27.3	6	D	D6	44	0			1	D6	0	11	0	1	0	1	1	11
31	10	1	1958	13.03.2018 16:12	0.08	16:12:38	27.3	7	F	F7	50	0			1	F7	0	21	1	0	1	0	1	21
31	10	1	1958	13.03.2018 16:12	0.08	16:12:38	27.3	8	D	D8	36	0			1	D8	0	27	1	1	0	1	1	27
31	10	1	1958	13.03.2018 16:12	0.08	16:12:38	27.3	9	F	F9	41	0			1	F9	0	5	0	0	1	0	1	5
31	10	1	1958	13.03.2018 16:12	0.08	16:12:38	27.3	10	D	D10	51	0			1	D10	0	11	0	1	0	1	1	11
31	10	1	1958	13.03.2018 16:12	0.08	16:12:38	27.3	11	F	F11	38	0			1	F11	0	21	1	0	1	0	1	21
31	10	1	1958	13.03.2018 16:12	0.08	16:12:38	27.3	12	D	D12	44	0			1	D12	0	27	1	1	0	1	1	27
31	10	1	1958	13.03.2018 16:12	0.08	16:12:45	27.3	1	G	G1	47	0			1	G1	0	6	0	0	1	1	0	6
31	10	1	1958	13.03.2018 16:12	0.08	16:12:45	27.3	2	E	E2	31	0			1	E2	0	12	0	1	1	0	0	12
31	10	1	1958	13.03.2018 16:12	0.08	16:12:45	27.3	3	G	G3	46	0			1	G3	0	22	1	0	1	1	0	22
31	10	1	1958	13.03.2018 16:12	0.08	16:12:45	27.3	4	E	E4	46	0			1	E4	0	28	1	1	1	0	0	28
31	10	1	1958	13.03.2018 16:12	0.08	16:12:45	27.3	5	G	G5	44	0			1	G5	0	6	0	0	1	1	0	6
31	10	1	1958	13.03.2018 16:12	0.08	16:12:45	27.3	6	E	E6	46	0			1	E6	0	12	0	1	1	0	0	12
31	10	1	1958	13.03.2018 16:12	0.08	16:12:45	27.3	7	G	G7	54	0			1	G7	0	22	1	0	1	1	0	22
31	10	1	1958	13.03.2018 16:12	0.08	16:12:45	27.3	8	E	E8	31	0			1	E8	0	28	1	1	1	0	0	28
31	10	1	1958	13.03.2018 16:12	0.08	16:12:45	27.3	9	G	G9	43	0			1	G9	0	6	0	0	1	1	0	6
31	10	1	1958	13.03.2018 16:12	0.08	16:12:45	27.3	10	E	E10	48	0			1	E10	0	12	0	1	1	0	0	12
31	10	1	1958	13.03.2018 16:12	0.08	16:12:45	27.3	11	G	G11	39	0			1	G11	0	22	1	0	1	1	0	22
31	10	1	1958	13.03.2018 16:12	0.08	16:12:45	27.3	12	E	E12	47	0			1	E12	0	28	1	1	1	0	0	28
31	10	1	1958	13.03.2018 16:12	0.08	16:12:53	27.3	1	H	H1	57	0			1	H1	0	7	0	0	1	1	1	7
31	10	1	1958	13.03.2018 16:12	0.08	16:12:53	27.3	2	F	F2	36	0			1	F2	0	13	0	1	1	0	1	13
31	10	1	1958	13.03.2018 16:12	0.08	16:12:53	27.3	3	H	H3	46	0			1	H3	0	23	1	0	1	1	1	23
31	10	1	1958	13.03.2018 16:12	0.08	16:12:53	27.3	4	F	F4	49	0			1	F4	0	29	1	1	1	0	1	29
31	10	1	1958	13.03.2018 16:12	0.08	16:12:53	27.3	5	H	H5	46	0			1	H5	0	7	0	0	1	1	1	7
31	10	1	1958	13.03.2018 16:12	0.08	16:12:53	27.3	6	F	F6	41	0			1	F6	0	13	0	1	1	0	1	13
31	10	1	1958	13.03.2018 16:12	0.08	16:12:53	27.3	7	H	H7	66	0			1	H7	0	23	1	0	1	1	1	23
31	10	1	1958	13.03.2018 16:12	0.08	16:12:53	27.3	8	F	F8	40	0			1	F8	0	29	1	1	1	0	1	29
31	10	1	1958	13.03.2018 16:12	0.08	16:12:53	27.3	9	H	H9	40	0			1	H9	0	7	0	0	1	1	1	7
31	10	1	1958	13.03.2018 16:12	0.08	16:12:53	27.3	10	F	F10	50	0			1	F10	0	13	0	1	1	0	1	13
31	10	1	1958	13.03.2018 16:12	0.08	16:12:53	27.3	11	H	H11	43	0			1	H11	0	23	1	0	1	1	1	23
31	10	1	1958	13.03.2018 16:12	0.08	16:12:53	27.3	12	F	F12	44	0			1	F12	0	29	1	1	1	0	1	29
31	10	1	1958	13.03.2018 16:12	0.08	16:13:00	27.3	2	G	G2	36	0			1	G2	0	14	0	1	1	1	0	14
31	10	1	1958	13.03.2018 16:12	0.08	16:13:00	27.3	4	G	G4	51	0			1	G4	0	30	1	1	1	1	0	30
31	10	1	1958	13.03.2018 16:12	0.08	16:13:00	27.3	6	G	G6	49	0			1	G6	0	14	0	1	1	1	0	14
31	10	1	1958	13.03.2018 16:12	0.08	16:13:00	27.3	8	G	G8	34	0			1	G8	0	30	1	1	1	1	0	30
31	10	1	1958	13.03.2018 16:12	0.08	16:13:00	27.3	10	G	G10	51	0			1	G10	0	14	0	1	1	1	0	14
31	10	1	1958	13.03.2018 16:12	0.08	16:13:00	27.3	12	G	G12	49	0			1	G12	0	30	1	1	1	1	0	30
31	10	1	1958	13.03.2018 16:12	0.08	16:13:07	27.3	2	H	H2	32	0			1	H2	0	15	0	1	1	1	1	15
31	10	1	1958	13.03.2018 16:12	0.08	16:13:07	27.3	4	H	H4	57	0			1	H4	0	31	1	1	1	1	1	31
31	10	1	1958	13.03.2018 16:12	0.08	16:13:07	27.3	6	H	H6	56	0			1	H6	0	15	0	1	1	1	1	15
31	10	1	1958	13.03.2018 16:12	0.08	16:13:07	27.3	8	H	H8	39	0			1	H8	0	31	1	1	1	1	1	31
31	10	1	1958	13.03.2018 16:12	0.08	16:13:07	27.3	10	H	H10	51	0			1	H10	0	15	0	1	1	1	1	15
31	10	1	1958	13.03.2018 16:12	0.08	16:13:07	27.3	12	H	H12	41	0			1	H12	0	31	1	1	1	1	1	31
34	11	1	1958	13.03.2018 16:20	0.08	16:20:22	27.4	1	A	A1	51	0			1	A1	0	0	0	0	0	0	0	0
34	11	1	1958	13.03.2018 16:20	0.08	16:20:22	27.4	3	A	A3	64	0			1	A3	0	16	1	0	0	0	0	16
34	11	1	1958	13.03.2018 16:20	0.08	16:20:22	27.4	5	A	A5	47	0			1	A5	0	0	0	0	0	0	0	0
34	11	1	1958	13.03.2018 16:20	0.08	16:20:22	27.4	7	A	A7	51	0			1	A7	0	16	1	0	0	0	0	16
34	11	1	1958	13.03.2018 16:20	0.08	16:20:22	27.4	9	A	A9	38	0			1	A9	0	0	0	0	0	0	0	0
34	11	1	1958	13.03.2018 16:20	0.08	16:20:22	27.4	11	A	A11	36	0			1	A11	0	16	1	0	0	0	0	16
34	11	1	1958	13.03.2018 16:20	0.08	16:20:30	27.4	1	B	B1	47	0			1	B1	0	1	0	0	0	0	1	1
34	11	1	1958	13.03.2018 16:20	0.08	16:20:30	27.4	3	B	B3	56	0			1	B3	0	17	1	0	0	0	1	17
34	11	1	1958	13.03.2018 16:20	0.08	16:20:30	27.4	5	B	B5	41	0			1	B5	0	1	0	0	0	0	1	1
34	11	1	1958	13.03.2018 16:20	0.08	16:20:30	27.4	7	B	B7	50	0			1	B7	0	17	1	0	0	0	1	17
34	11	1	1958	13.03.2018 16:20	0.08	16:20:30	27.4	9	B	B9	43	0			1	B9	0	1	0	0	0	0	1	1
34	11	1	1958	13.03.2018 16:20	0.08	16:20:30	27.4	11	B	B11	36	0			1	B11	0	17	1	0	0	0	1	17
34	11	1	1958	13.03.2018 16:20	0.08	16:20:37	27.4	1	C	C1	46	0			1	C1	0	2	0	0	0	1	0	2
34	11	1	1958	13.03.2018 16:20	0.08	16:20:37	27.4	2	A	A2	37	0			1	A2	0	8	0	1	0	0	0	8
34	11	1	1958	13.03.2018 16:20	0.08	16:20:37	27.4	3	C	C3	50	0			1	C3	0	18	1	0	0	1	0	18
34	11	1	1958	13.03.2018 16:20	0.08	16:20:37	27.4	4	A	A4	47	0			1	A4	0	24	1	1	0	0	0	24
34	11	1	1958	13.03.2018 16:20	0.08	16:20:37	27.4	5	C	C5	44	0			1	C5	0	2	0	0	0	1	0	2
34	11	1	1958	13.03.2018 16:20	0.08	16:20:37	27.4	6	A	A6	51	0			1	A6	0	8	0	1	0	0	0	8
34	11	1	1958	13.03.2018 16:20	0.08	16:20:37	27.4	7	C	C7	59	0			1	C7	0	18	1	0	0	1	0	18
34	11	1	1958	13.03.2018 16:20	0.08	16:20:37	27.4	8	A	A8	40	0			1	A8	0	24	1	1	0	0	0	24
34	11	1	1958	13.03.2018 16:20	0.08	16:20:37	27.4	9	C	C9	37	0			1	C9	0	2	0	0	0	1	0	2
34	11	1	1958	13.03.2018 16:20	0.08	16:20:37	27.4	10	A	A10	50	0			1	A10	0	8	0	1	0	0	0	8
34	11	1	1958	13.03.2018 16:20	0.08	16:20:37	27.4	11	C	C11	38	0			1	C11	0	18	1	0	0	1	0	18
34	11	1	1958	13.03.2018 16:20	0.08	16:20:37	27.4	12	A	A12	47	0			1	A12	0	24	1	1	0	0	0	24
34	11	1	1958	13.03.2018 16:20	0.08	16:20:44	27.4	1	D	D1	47	0			1	D1	0	3	0	0	0	1	1	3
34	11	1	1958	13.03.2018 16:20	0.08	16:20:44	27.4	2	B	B2	37	0			1	B2	0	9	0	1	0	0	1	9
34	11	1	1958	13.03.2018 16:20	0.08	16:20:44	27.4	3	D	D3	53	0			1	D3	0	19	1	0	0	1	1	19
34	11	1	1958	13.03.2018 16:20	0.08	16:20:44	27.4	4	B	B4	60	0			1	B4	0	25	1	1	0	0	1	25
34	11	1	1958	13.03.2018 16:20	0.08	16:20:44	27.4	5	D	D5	46	0			1	D5	0	3	0	0	0	1	1	3
34	11	1	1958	13.03.2018 16:20	0.08	16:20:44	27.4	6	B	B6	41	0			1	B6	0	9	0	1	0	0	1	9
34	11	1	1958	13.03.2018 16:20	0.08	16:20:44	27.4	7	D	D7	46	0			1	D7	0	19	1	0	0	1	1	19
34	11	1	1958	13.03.2018 16:20	0.08	16:20:44	27.4	8	B	B8	34	0			1	B8	0	25	1	1	0	0	1	25
34	11	1	1958	13.03.2018 16:20	0.08	16:20:44	27.4	9	D	D9	35	0			1	D9	0	3	0	0	0	1	1	3
34	11	1	1958	13.03.2018 16:20	0.08	16:20:44	27.4	10	B	B10	43	0			1	B10	0	9	0	1	0	0	1	9
34	11	1	1958	13.03.2018 16:20	0.08	16:20:44	27.4	11	D	D11	36	0			1	D11	0	19	1	0	0	1	1	19
34	11	1	1958	13.03.2018 16:20	0.08	16:20:44	27.4	12	B	B12	41	0			1	B12	0	25	1	1	0	0	1	25
34	11	1	1958	13.03.2018 16:20	0.08	16:20:51	27.4	1	E	E1	51	0			1	E1	0	4	0	0	1	0	0	4
34	11	1	1958	13.03.2018 16:20	0.08	16:20:51	27.4	2	C	C2	31	0			1	C2	0	10	0	1	0	1	0	10
34	11	1	1958	13.03.2018 16:20	0.08	16:20:51	27.4	3	E	E3	46	0			1	E3	0	20	1	0	1	0	0	20
34	11	1	1958	13.03.2018 16:20	0.08	16:20:51	27.4	4	C	C4	54	0			1	C4	0	26	1	1	0	1	0	26
34	11	1	1958	13.03.2018 16:20	0.08	16:20:51	27.4	5	E	E5	46	0			1	E5	0	4	0	0	1	0	0	4
34	11	1	1958	13.03.2018 16:20	0.08	16:20:51	27.4	6	C	C6	43	0			1	C6	0	10	0	1	0	1	0	10
34	11	1	1958	13.03.2018 16:20	0.08	16:20:51	27.4	7	E	E7	51	0			1	E7	0	20	1	0	1	0	0	20
34	11	1	1958	13.03.2018 16:20	0.08	16:20:51	27.4	8	C	C8	39	0			1	C8	0	26	1	1	0	1	0	26
34	11	1	1958	13.03.2018 16:20	0.08	16:20:51	27.4	9	E	E9	41	0			1	E9	0	4	0	0	1	0	0	4
34	11	1	1958	13.03.2018 16:20	0.08	16:20:51	27.4	10	C	C10	50	0			1	C10	0	10	0	1	0	1	0	10
34	11	1	1958	13.03.2018 16:20	0.08	16:20:51	27.4	11	E	E11	43	0			1	E11	0	20	1	0	1	0	0	20
34	11	1	1958	13.03.2018 16:20	0.08	16:20:51	27.4	12	C	C12	43	0			1	C12	0	26	1	1	0	1	0	26
34	11	1	1958	13.03.2018 16:20	0.08	16:20:58	27.4	1	F	F1	51	0			1	F1	0	5	0	0	1	0	1	5
34	11	1	1958	13.03.2018 16:20	0.08	16:20:58	27.4	2	D	D2	34	0			1	D2	0	11	0	1	0	1	1	11
34	11	1	1958	13.03.2018 16:20	0.08	16:20:58	27.4	3	F	F3	51	0			1	F3	0	21	1	0	1	0	1	21
34	11	1	1958	13.03.2018 16:20	0.08	16:20:58	27.4	4	D	D4	52	0			1	D4	0	27	1	1	0	1	1	27
34	11	1	1958	13.03.2018 16:20	0.08	16:20:58	27.4	5	F	F5	43	0			1	F5	0	5	0	0	1	0	1	5
34	11	1	1958	13.03.2018 16:20	0.08	16:20:58	27.4	6	D	D6	48	0			1	D6	0	11	0	1	0	1	1	11
34	11	1	1958	13.03.2018 16:20	0.08	16:20:58	27.4	7	F	F7	53	0			1	F7	0	21	1	0	1	0	1	21
34	11	1	1958	13.03.2018 16:20	0.08	16:20:58	27.4	8	D	D8	34	0			1	D8	0	27	1	1	0	1	1	27
34	11	1	1958	13.03.2018 16:20	0.08	16:20:58	27.4	9	F	F9	35	0			1	F9	0	5	0	0	1	0	1	5
34	11	1	1958	13.03.2018 16:20	0.08	16:20:58	27.4	10	D	D10	46	0			1	D10	0	11	0	1	0	1	1	11
34	11	1	1958	13.03.2018 16:20	0.08	16:20:58	27.4	11	F	F11	44	0			1	F11	0	21	1	0	1	0	1	21
34	11	1	1958	13.03.2018 16:20	0.08	16:20:58	27.4	12	D	D12	43	0			1	D12	0	27	1	1	0	1	1	27
34	11	1	1958	13.03.2018 16:20	0.08	16:21:05	27.4	1	G	G1	49	0			1	G1	0	6	0	0	1	1	0	6
34	11	1	1958	13.03.2018 16:20	0.08	16:21:05	27.4	2	E	E2	32	0			1	E2	0	12	0	1	1	0	0	12
34	11	1	1958	13.03.2018 16:20	0.08	16:21:05	27.4	3	G	G3	48	0			1	G3	0	22	1	0	1	1	0	22
34	11	1	1958	13.03.2018 16:20	0.08	16:21:05	27.4	4	E	E4	44	0			1	E4	0	28	1	1	1	0	0	28
34	11	1	1958	13.03.2018 16:20	0.08	16:21:05	27.4	5	G	G5	38	0			1	G5	0	6	0	0	1	1	0	6
34	11	1	1958	13.03.2018 16:20	0.08	16:21:05	27.4	6	E	E6	43	0			1	E6	0	12	0	1	1	0	0	12
34	11	1	1958	13.03.2018 16:20	0.08	16:21:05	27.4	7	G	G7	58	0			1	G7	0	22	1	0	1	1	0	22
34	11	1	1958	13.03.2018 16:20	0.08	16:21:05	27.4	8	E	E8	34	0			1	E8	0	28	1	1	1	0	0	28
34	11	1	1958	13.03.2018 16:20	0.08	16:21:05	27.4	9	G	G9	41	0			1	G9	0	6	0	0	1	1	0	6
34	11	1	1958	13.03.2018 16:20	0.08	16:21:05	27.4	10	E	E10	45	0			1	E10	0	12	0	1	1	0	0	12
34	11	1	1958	13.03.2018 16:20	0.08	16:21:05	27.4	11	G	G11	38	0			1	G11	0	22	1	0	1	1	0	22
34	11	1	1958	13.03.2018 16:20	0.08	16:21:05	27.4	12	E	E12	44	0			1	E12	0	28	1	1	1	0	0	28
34	11	1	1958	13.03.2018 16:20	0.08	16:21:12	27.4	1	H	H1	55	0			1	H1	0	7	0	0	1	1	1	7
34	11	1	1958	13.03.2018 16:20	0.08	16:21:12	27.4	2	F	F2	31	0			1	F2	0	13	0	1	1	0	1	13
34	11	1	1958	13.03.2018 16:20	0.08	16:21:12	27.4	3	H	H3	53	0			1	H3	0	23	1	0	1	1	1	23
34	11	1	1958	13.03.2018 16:20	0.08	16:21:12	27.4	4	F	F4	54	0			1	F4	0	29	1	1	1	0	1	29
34	11	1	1958	13.03.2018 16:20	0.08	16:21:12	27.4	5	H	H5	47	0			1	H5	0	7	0	0	1	1	1	7
34	11	1	1958	13.03.2018 16:20	0.08	16:21:12	27.4	6	F	F6	41	0			1	F6	0	13	0	1	1	0	1	13
34	11	1	1958	13.03.2018 16:20	0.08	16:21:12	27.4	7	H	H7	66	0			1	H7	0	23	1	0	1	1	1	23
34	11	1	1958	13.03.2018 16:20	0.08	16:21:12	27.4	8	F	F8	36	0			1	F8	0	29	1	1	1	0	1	29
34	11	1	1958	13.03.2018 16:20	0.08	16:21:12	27.4	9	H	H9	37	0			1	H9	0	7	0	0	1	1	1	7
34	11	1	1958	13.03.2018 16:20	0.08	16:21:12	27.4	10	F	F10	50	0			1	F10	0	13	0	1	1	0	1	13
34	11	1	1958	13.03.2018 16:20	0.08	16:21:12	27.4	11	H	H11	41	0			1	H11	0	23	1	0	1	1	1	23
34	11	1	1958	13.03.2018 16:20	0.08	16:21:12	27.4	12	F	F12	43	0			1	F12	0	29	1	1	1	0	1	29
34	11	1	1958	13.03.2018 16:20	0.08	16:21:19	27.4	2	G	G2	34	0			1	G2	0	14	0	1	1	1	0	14
34	11	1	1958	13.03.2018 16:20	0.08	16:21:19	27.4	4	G	G4	47	0			1	G4	0	30	1	1	1	1	0	30
34	11	1	1958	13.03.2018 16:20	0.08	16:21:19	27.4	6	G	G6	49	0			1	G6	0	14	0	1	1	1	0	14
34	11	1	1958	13.03.2018 16:20	0.08	16:21:19	27.4	8	G	G8	34	0			1	G8	0	30	1	1	1	1	0	30
34	11	1	1958	13.03.2018 16:20	0.08	16:21:19	27.4	10	G	G10	46	0			1	G10	0	14	0	1	1	1	0	14
34	11	1	1958	13.03.2018 16:20	0.08	16:21:19	27.4	12	G	G12	46	0			1	G12	0	30	1	1	1	1	0	30
34	11	1	1958	13.03.2018 16:20	0.08	16:21:26	27.4	2	H	H2	32	0			1	H2	0	15	0	1	1	1	1	15
34	11	1	1958	13.03.2018 16:20	0.08	16:21:26	27.4	4	H	H4	55	0			1	H4	0	31	1	1	1	1	1	31
34	11	1	1958	13.03.2018 16:20	0.08	16:21:26	27.4	6	H	H6	59	0			1	H6	0	15	0	1	1	1	1	15
34	11	1	1958	13.03.2018 16:20	0.08	16:21:26	27.4	8	H	H8	39	0			1	H8	0	31	1	1	1	1	1	31
34	11	1	1958	13.03.2018 16:20	0.08	16:21:26	27.4	10	H	H10	46	0			1	H10	0	15	0	1	1	1	1	15
34	11	1	1958	13.03.2018 16:20	0.08	16:21:26	27.4	12	H	H12	38	0			1	H12	0	31	1	1	1	1	1	31
37	12	1	1958	13.03.2018 16:28	0.08	16:28:42	27.5	1	A	A1	49	0			1	A1	0	0	0	0	0	0	0	0
37	12	1	1958	13.03.2018 16:28	0.08	16:28:42	27.5	3	A	A3	50	0			1	A3	0	16	1	0	0	0	0	16
37	12	1	1958	13.03.2018 16:28	0.08	16:28:42	27.5	5	A	A5	50	0			1	A5	0	0	0	0	0	0	0	0
37	12	1	1958	13.03.2018 16:28	0.08	16:28:42	27.5	7	A	A7	53	0			1	A7	0	16	1	0	0	0	0	16
37	12	1	1958	13.03.2018 16:28	0.08	16:28:42	27.5	9	A	A9	47	0			1	A9	0	0	0	0	0	0	0	0
37	12	1	1958	13.03.2018 16:28	0.08	16:28:42	27.5	11	A	A11	36	0			1	A11	0	16	1	0	0	0	0	16
37	12	1	1958	13.03.2018 16:28	0.08	16:28:49	27.5	1	B	B1	52	0			1	B1	0	1	0	0	0	0	1	1
37	12	1	1958	13.03.2018 16:28	0.08	16:28:49	27.5	3	B	B3	53	0			1	B3	0	17	1	0	0	0	1	17
37	12	1	1958	13.03.2018 16:28	0.08	16:28:49	27.5	5	B	B5	46	0			1	B5	0	1	0	0	0	0	1	1
37	12	1	1958	13.03.2018 16:28	0.08	16:28:49	27.5	7	B	B7	46	0			1	B7	0	17	1	0	0	0	1	17
37	12	1	1958	13.03.2018 16:28	0.08	16:28:49	27.5	9	B	B9	44	0			1	B9	0	1	0	0	0	0	1	1
37	12	1	1958	13.03.2018 16:28	0.08	16:28:49	27.5	11	B	B11	39	0			1	B11	0	17	1	0	0	0	1	17
37	12	1	1958	13.03.2018 16:28	0.08	16:28:56	27.5	1	C	C1	52	0			1	C1	0	2	0	0	0	1	0	2
37	12	1	1958	13.03.2018 16:28	0.08	16:28:56	27.5	2	A	A2	34	0			1	A2	0	8	0	1	0	0	0	8
37	12	1	1958	13.03.2018 16:28	0.08	16:28:56	27.5	3	C	C3	53	0			1	C3	0	18	1	0	0	1	0	18
37	12	1	1958	13.03.2018 16:28	0.08	16:28:56	27.5	4	A	A4	52	0			1	A4	0	24	1	1	0	0	0	24
37	12	1	1958	13.03.2018 16:28	0.08	16:28:56	27.5	5	C	C5	40	0			1	C5	0	2	0	0	0	1	0	2
37	12	1	1958	13.03.2018 16:28	0.08	16:28:56	27.5	6	A	A6	54	0			1	A6	0	8	0	1	0	0	0	8
37	12	1	1958	13.03.2018 16:28	0.08	16:28:56	27.5	7	C	C7	46	0			1	C7	0	18	1	0	0	1	0	18
37	12	1	1958	13.03.2018 16:28	0.08	16:28:56	27.5	8	A	A8	40	0			1	A8	0	24	1	1	0	0	0	24
37	12	1	1958	13.03.2018 16:28	0.08	16:28:56	27.5	9	C	C9	40	0			1	C9	0	2	0	0	0	1	0	2
37	12	1	1958	13.03.2018 16:28	0.08	16:28:56	27.5	10	A	A10	45	0			1	A10	0	8	0	1	0	0	0	8
37	12	1	1958	13.03.2018 16:28	0.08	16:28:56	27.5	11	C	C11	38	0			1	C11	0	18	1	0	0	1	0	18
37	12	1	1958	13.03.2018 16:28	0.08	16:28:56	27.5	12	A	A12	47	0			1	A12	0	24	1	1	0	0	0	24
37	12	1	1958	13.03.2018 16:28	0.08	16:29:04	27.5	1	D	D1	49	0			1	D1	0	3	0	0	0	1	1	3
37	12	1	1958	13.03.2018 16:28	0.08	16:29:04	27.5	2	B	B2	39	0			1	B2	0	9	0	1	0	0	1	9
37	12	1	1958	13.03.2018 16:28	0.08	16:29:04	27.5	3	D	D3	50	0			1	D3	0	19	1	0	0	1	1	19
37	12	1	1958	13.03.2018 16:28	0.08	16:29:04	27.5	4	B	B4	52	0			1	B4	0	25	1	1	0	0	1	25
37	12	1	1958	13.03.2018 16:28	0.08	16:29:04	27.5	5	D	D5	46	0			1	D5	0	3	0	0	0	1	1	3
37	12	1	1958	13.03.2018 16:28	0.08	16:29:04	27.5	6	B	B6	41	0			1	B6	0	9	0	1	0	0	1	9
37	12	1	1958	13.03.2018 16:28	0.08	16:29:04	27.5	7	D	D7	53	0			1	D7	0	19	1	0	0	1	1	19
37	12	1	1958	13.03.2018 16:28	0.08	16:29:04	27.5	8	B	B8	39	0			1	B8	0	25	1	1	0	0	1	25
37	12	1	1958	13.03.2018 16:28	0.08	16:29:04	27.5	9	D	D9	41	0			1	D9	0	3	0	0	0	1	1	3
37	12	1	1958	13.03.2018 16:28	0.08	16:29:04	27.5	10	B	B10	45	0			1	B10	0	9	0	1	0	0	1	9
37	12	1	1958	13.03.2018 16:28	0.08	16:29:04	27.5	11	D	D11	41	0			1	D11	0	19	1	0	0	1	1	19
37	12	1	1958	13.03.2018 16:28	0.08	16:29:04	27.5	12	B	B12	39	0			1	B12	0	25	1	1	0	0	1	25
37	12	1	1958	13.03.2018 16:28	0.08	16:29:11	27.5	1	E	E1	49	0			1	E1	0	4	0	0	1	0	0	4
37	12	1	1958	13.03.2018 16:28	0.08	16:29:11	27.5	2	C	C2	31	0			1	C2	0	10	0	1	0	1	0	10
37	12	1	1958	13.03.2018 16:28	0.08	16:29:11	27.5	3	E	E3	50	0			1	E3	0	20	1	0	1	0	0	20
37	12	1	1958	13.03.2018 16:28	0.08	16:29:11	27.5	4	C	C4	51	0			1	C4	0	26	1	1	0	1	0	26
37	12	1	1958	13.03.2018 16:28	0.08	16:29:11	27.5	5	E	E5	47	0			1	E5	0	4	0	0	1	0	0	4
37	12	1	1958	13.03.2018 16:28	0.08	16:29:11	27.5	6	C	C6	48	0			1	C6	0	10	0	1	0	1	0	10
37	12	1	1958	13.03.2018 16:28	0.08	16:29:11	27.5	7	E	E7	56	0			1	E7	0	20	1	0	1	0	0	20
37	12	1	1958	13.03.2018 16:28	0.08	16:29:11	27.5	8	C	C8	28	0			1	C8	0	26	1	1	0	1	0	26
37	12	1	1958	13.03.2018 16:28	0.08	16:29:11	27.5	9	E	E9	38	0			1	E9	0	4	0	0	1	0	0	4
37	12	1	1958	13.03.2018 16:28	0.08	16:29:11	27.5	10	C	C10	48	0			1	C10	0	10	0	1	0	1	0	10
37	12	1	1958	13.03.2018 16:28	0.08	16:29:11	27.5	11	E	E11	36	0			1	E11	0	20	1	0	1	0	0	20
37	12	1	1958	13.03.2018 16:28	0.08	16:29:11	27.5	12	C	C12	46	0			1	C12	0	26	1	1	0	1	0	26
37	12	1	1958	13.03.2018 16:28	0.08	16:29:18	27.5	1	F	F1	44	0			1	F1	0	5	0	0	1	0	1	5
37	12	1	1958	13.03.2018 16:28	0.08	16:29:18	27.5	2	D	D2	31	0			1	D2	0	11	0	1	0	1	1	11
37	12	1	1958	13.03.2018 16:28	0.08	16:29:18	27.5	3	F	F3	46	0			1	F3	0	21	1	0	1	0	1	21
37	12	1	1958	13.03.2018 16:28	0.08	16:29:18	27.5	4	D	D4	55	0			1	D4	0	27	1	1	0	1	1	27
37	12	1	1958	13.03.2018 16:28	0.08	16:29:18	27.5	5	F	F5	41	0			1	F5	0	5	0	0	1	0	1	5
37	12	1	1958	13.03.2018 16:28	0.08	16:29:18	27.5	6	D	D6	41	0			1	D6	0	11	0	1	0	1	1	11
37	12	1	1958	13.03.2018 16:28	0.08	16:29:18	27.5	7	F	F7	51	0			1	F7	0	21	1	0	1	0	1	21
37	12	1	1958	13.03.2018 16:28	0.08	16:29:18	27.5	8	D	D8	36	0			1	D8	0	27	1	1	0	1	1	27
37	12	1	1958	13.03.2018 16:28	0.08	16:29:18	27.5	9	F	F9	43	0			1	F9	0	5	0	0	1	0	1	5
37	12	1	1958	13.03.2018 16:28	0.08	16:29:18	27.5	10	D	D10	50	0			1	D10	0	11	0	1	0	1	1	11
37	12	1	1958	13.03.2018 16:28	0.08	16:29:18	27.5	11	F	F11	34	0			1	F11	0	21	1	0	1	0	1	21
37	12	1	1958	13.03.2018 16:28	0.08	16:29:18	27.5	12	D	D12	43	0			1	D12	0	27	1	1	0	1	1	27
37	12	1	1958	13.03.2018 16:28	0.08	16:29:25	27.5	1	G	G1	51	0			1	G1	0	6	0	0	1	1	0	6
37	12	1	1958	13.03.2018 16:28	0.08	16:29:25	27.5	2	E	E2	31	0			1	E2	0	12	0	1	1	0	0	12
37	12	1	1958	13.03.2018 16:28	0.08	16:29:25	27.5	3	G	G3	43	0			1	G3	0	22	1	0	1	1	0	22
37	12	1	1958	13.03.2018 16:28	0.08	16:29:25	27.5	4	E	E4	49	0			1	E4	0	28	1	1	1	0	0	28
37	12	1	1958	13.03.2018 16:28	0.08	16:29:25	27.5	5	G	G5	47	0			1	G5	0	6	0	0	1	1	0	6
37	12	1	1958	13.03.2018 16:28	0.08	16:29:25	27.5	6	E	E6	41	0			1	E6	0	12	0	1	1	0	0	12
37	12	1	1958	13.03.2018 16:28	0.08	16:29:25	27.5	7	G	G7	54	0			1	G7	0	22	1	0	1	1	0	22
37	12	1	1958	13.03.2018 16:28	0.08	16:29:25	27.5	8	E	E8	31	0			1	E8	0	28	1	1	1	0	0	28
37	12	1	1958	13.03.2018 16:28	0.08	16:29:25	27.5	9	G	G9	46	0			1	G9	0	6	0	0	1	1	0	6
37	12	1	1958	13.03.2018 16:28	0.08	16:29:25	27.5	10	E	E10	38	0			1	E10	0	12	0	1	1	0	0	12
37	12	1	1958	13.03.2018 16:28	0.08	16:29:25	27.5	11	G	G11	38	0			1	G11	0	22	1	0	1	1	0	22
37	12	1	1958	13.03.2018 16:28	0.08	16:29:25	27.5	12	E	E12	39	0			1	E12	0	28	1	1	1	0	0	28
37	12	1	1958	13.03.2018 16:28	0.08	16:29:32	27.5	1	H	H1	51	0			1	H1	0	7	0	0	1	1	1	7
37	12	1	1958	13.03.2018 16:28	0.08	16:29:32	27.5	2	F	F2	26	0			1	F2	0	13	0	1	1	0	1	13
37	12	1	1958	13.03.2018 16:28	0.08	16:29:32	27.5	3	H	H3	48	0			1	H3	0	23	1	0	1	1	1	23
37	12	1	1958	13.03.2018 16:28	0.08	16:29:32	27.5	4	F	F4	52	0			1	F4	0	29	1	1	1	0	1	29
37	12	1	1958	13.03.2018 16:28	0.08	16:29:32	27.5	5	H	H5	52	0			1	H5	0	7	0	0	1	1	1	7
37	12	1	1958	13.03.2018 16:28	0.08	16:29:32	27.5	6	F	F6	49	0			1	F6	0	13	0	1	1	0	1	13
37	12	1	1958	13.03.2018 16:28	0.08	16:29:32	27.5	7	H	H7	69	0			1	H7	0	23	1	0	1	1	1	23
37	12	1	1958	13.03.2018 16:28	0.08	16:29:32	27.5	8	F	F8	31	0			1	F8	0	29	1	1	1	0	1	29
37	12	1	1958	13.03.2018 16:28	0.08	16:29:32	27.5	9	H	H9	40	0			1	H9	0	7	0	0	1	1	1	7
37	12	1	1958	13.03.2018 16:28	0.08	16:29:32	27.5	10	F	F10	41	0			1	F10	0	13	0	1	1	0	1	13
37	12	1	1958	13.03.2018 16:28	0.08	16:29:32	27.5	11	H	H11	38	0			1	H11	0	23	1	0	1	1	1	23
37	12	1	1958	13.03.2018 16:28	0.08	16:29:32	27.5	12	F	F12	41	0			1	F12	0	29	1	1	1	0	1	29
37	12	1	1958	13.03.2018 16:28	0.08	16:29:39	27.5	2	G	G2	34	0			1	G2	0	14	0	1	1	1	0	14
37	12	1	1958	13.03.2018 16:28	0.08	16:29:39	27.5	4	G	G4	51	0			1	G4	0	30	1	1	1	1	0	30
37	12	1	1958	13.03.2018 16:28	0.08	16:29:39	27.5	6	G	G6	48	0			1	G6	0	14	0	1	1	1	0	14
37	12	1	1958	13.03.2018 16:28	0.08	16:29:39	27.5	8	G	G8	33	0			1	G8	0	30	1	1	1	1	0	30
37	12	1	1958	13.03.2018 16:28	0.08	16:29:39	27.5	10	G	G10	46	0			1	G10	0	14	0	1	1	1	0	14
37	12	1	1958	13.03.2018 16:28	0.08	16:29:39	27.5	12	G	G12	43	0			1	G12	0	30	1	1	1	1	0	30
37	12	1	1958	13.03.2018 16:28	0.08	16:29:46	27.5	2	H	H2	31	0			1	H2	0	15	0	1	1	1	1	15
37	12	1	1958	13.03.2018 16:28	0.08	16:29:46	27.5	4	H	H4	51	0			1	H4	0	31	1	1	1	1	1	31
37	12	1	1958	13.03.2018 16:28	0.08	16:29:46	27.5	6	H	H6	56	0			1	H6	0	15	0	1	1	1	1	15
37	12	1	1958	13.03.2018 16:28	0.08	16:29:46	27.5	8	H	H8	34	0			1	H8	0	31	1	1	1	1	1	31
37	12	1	1958	13.03.2018 16:28	0.08	16:29:46	27.5	10	H	H10	50	0			1	H10	0	15	0	1	1	1	1	15
37	12	1	1958	13.03.2018 16:28	0.08	16:29:46	27.5	12	H	H12	43	0			1	H12	0	31	1	1	1	1	1	31
40	13	1	1958	13.03.2018 16:37	0.08	16:37:01	27.7	1	A	A1	54	0			1	A1	0	0	0	0	0	0	0	0
40	13	1	1958	13.03.2018 16:37	0.08	16:37:01	27.7	3	A	A3	51	0			1	A3	0	16	1	0	0	0	0	16
40	13	1	1958	13.03.2018 16:37	0.08	16:37:01	27.7	5	A	A5	40	0			1	A5	0	0	0	0	0	0	0	0
40	13	1	1958	13.03.2018 16:37	0.08	16:37:01	27.7	7	A	A7	56	0			1	A7	0	16	1	0	0	0	0	16
40	13	1	1958	13.03.2018 16:37	0.08	16:37:01	27.7	9	A	A9	44	0			1	A9	0	0	0	0	0	0	0	0
40	13	1	1958	13.03.2018 16:37	0.08	16:37:01	27.7	11	A	A11	33	0			1	A11	0	16	1	0	0	0	0	16
40	13	1	1958	13.03.2018 16:37	0.08	16:37:08	27.7	1	B	B1	49	0			1	B1	0	1	0	0	0	0	1	1
40	13	1	1958	13.03.2018 16:37	0.08	16:37:08	27.7	3	B	B3	55	0			1	B3	0	17	1	0	0	0	1	17
40	13	1	1958	13.03.2018 16:37	0.08	16:37:08	27.7	5	B	B5	49	0			1	B5	0	1	0	0	0	0	1	1
40	13	1	1958	13.03.2018 16:37	0.08	16:37:08	27.7	7	B	B7	51	0			1	B7	0	17	1	0	0	0	1	17
40	13	1	1958	13.03.2018 16:37	0.08	16:37:08	27.7	9	B	B9	38	0			1	B9	0	1	0	0	0	0	1	1
40	13	1	1958	13.03.2018 16:37	0.08	16:37:08	27.7	11	B	B11	36	0			1	B11	0	17	1	0	0	0	1	17
40	13	1	1958	13.03.2018 16:37	0.08	16:37:15	27.7	1	C	C1	58	0			1	C1	0	2	0	0	0	1	0	2
40	13	1	1958	13.03.2018 16:37	0.08	16:37:15	27.7	2	A	A2	34	0			1	A2	0	8	0	1	0	0	0	8
40	13	1	1958	13.03.2018 16:37	0.08	16:37:15	27.7	3	C	C3	46	0			1	C3	0	18	1	0	0	1	0	18
40	13	1	1958	13.03.2018 16:37	0.08	16:37:15	27.7	4	A	A4	54	0			1	A4	0	24	1	1	0	0	0	24
40	13	1	1958	13.03.2018 16:37	0.08	16:37:15	27.7	5	C	C5	43	0			1	C5	0	2	0	0	0	1	0	2
40	13	1	1958	13.03.2018 16:37	0.08	16:37:15	27.7	6	A	A6	49	0			1	A6	0	8	0	1	0	0	0	8
40	13	1	1958	13.03.2018 16:37	0.08	16:37:15	27.7	7	C	C7	51	0			1	C7	0	18	1	0	0	1	0	18
40	13	1	1958	13.03.2018 16:37	0.08	16:37:15	27.7	8	A	A8	40	0			1	A8	0	24	1	1	0	0	0	24
40	13	1	1958	13.03.2018 16:37	0.08	16:37:15	27.7	9	C	C9	47	0			1	C9	0	2	0	0	0	1	0	2
40	13	1	1958	13.03.2018 16:37	0.08	16:37:15	27.7	10	A	A10	48	0			1	A10	0	8	0	1	0	0	0	8
40	13	1	1958	13.03.2018 16:37	0.08	16:37:15	27.7	11	C	C11	36	0			1	C11	0	18	1	0	0	1	0	18
40	13	1	1958	13.03.2018 16:37	0.08	16:37:15	27.7	12	A	A12	39	0			1	A12	0	24	1	1	0	0	0	24
40	13	1	1958	13.03.2018 16:37	0.08	16:37:22	27.7	1	D	D1	47	0			1	D1	0	3	0	0	0	1	1	3
40	13	1	1958	13.03.2018 16:37	0.08	16:37:22	27.7	2	B	B2	34	0			1	B2	0	9	0	1	0	0	1	9
40	13	1	1958	13.03.2018 16:37	0.08	16:37:22	27.7	3	D	D3	56	0			1	D3	0	19	1	0	0	1	1	19
40	13	1	1958	13.03.2018 16:37	0.08	16:37:22	27.7	4	B	B4	57	0			1	B4	0	25	1	1	0	0	1	25
40	13	1	1958	13.03.2018 16:37	0.08	16:37:22	27.7	5	D	D5	43	0			1	D5	0	3	0	0	0	1	1	3
40	13	1	1958	13.03.2018 16:37	0.08	16:37:22	27.7	6	B	B6	44	0			1	B6	0	9	0	1	0	0	1	9
40	13	1	1958	13.03.2018 16:37	0.08	16:37:22	27.7	7	D	D7	50	0			1	D7	0	19	1	0	0	1	1	19
40	13	1	1958	13.03.2018 16:37	0.08	16:37:22	27.7	8	B	B8	36	0			1	B8	0	25	1	1	0	0	1	25
40	13	1	1958	13.03.2018 16:37	0.08	16:37:22	27.7	9	D	D9	34	0			1	D9	0	3	0	0	0	1	1	3
40	13	1	1958	13.03.2018 16:37	0.08	16:37:22	27.7	10	B	B10	48	0			1	B10	0	9	0	1	0	0	1	9
40	13	1	1958	13.03.2018 16:37	0.08	16:37:22	27.7	11	D	D11	41	0			1	D11	0	19	1	0	0	1	1	19
40	13	1	1958	13.03.2018 16:37	0.08	16:37:22	27.7	12	B	B12	41	0			1	B12	0	25	1	1	0	0	1	25
40	13	1	1958	13.03.2018 16:37	0.08	16:37:30	27.7	1	E	E1	52	0			1	E1	0	4	0	0	1	0	0	4
40	13	1	1958	13.03.2018 16:37	0.08	16:37:30	27.7	2	C	C2	32	0			1	C2	0	10	0	1	0	1	0	10
40	13	1	1958	13.03.2018 16:37	0.08	16:37:30	27.7	3	E	E3	50	0			1	E3	0	20	1	0	1	0	0	20
40	13	1	1958	13.03.2018 16:37	0.08	16:37:30	27.7	4	C	C4	47	0			1	C4	0	26	1	1	0	1	0	26
40	13	1	1958	13.03.2018 16:37	0.08	16:37:30	27.7	5	E	E5	44	0			1	E5	0	4	0	0	1	0	0	4
40	13	1	1958	13.03.2018 16:37	0.08	16:37:30	27.7	6	C	C6	43	0			1	C6	0	10	0	1	0	1	0	10
40	13	1	1958	13.03.2018 16:37	0.08	16:37:30	27.7	7	E	E7	58	0			1	E7	0	20	1	0	1	0	0	20
40	13	1	1958	13.03.2018 16:37	0.08	16:37:30	27.7	8	C	C8	33	0			1	C8	0	26	1	1	0	1	0	26
40	13	1	1958	13.03.2018 16:37	0.08	16:37:30	27.7	9	E	E9	41	0			1	E9	0	4	0	0	1	0	0	4
40	13	1	1958	13.03.2018 16:37	0.08	16:37:30	27.7	10	C	C10	41	0			1	C10	0	10	0	1	0	1	0	10
40	13	1	1958	13.03.2018 16:37	0.08	16:37:30	27.7	11	E	E11	34	0			1	E11	0	20	1	0	1	0	0	20
40	13	1	1958	13.03.2018 16:37	0.08	16:37:30	27.7	12	C	C12	41	0			1	C12	0	26	1	1	0	1	0	26
40	13	1	1958	13.03.2018 16:37	0.08	16:37:37	27.7	1	F	F1	47	0			1	F1	0	5	0	0	1	0	1	5
40	13	1	1958	13.03.2018 16:37	0.08	16:37:37	27.7	2	D	D2	31	0			1	D2	0	11	0	1	0	1	1	11
40	13	1	1958	13.03.2018 16:37	0.08	16:37:37	27.7	3	F	F3	46	0			1	F3	0	21	1	0	1	0	1	21
40	13	1	1958	13.03.2018 16:37	0.08	16:37:37	27.7	4	D	D4	52	0			1	D4	0	27	1	1	0	1	1	27
40	13	1	1958	13.03.2018 16:37	0.08	16:37:37	27.7	5	F	F5	46	0			1	F5	0	5	0	0	1	0	1	5
40	13	1	1958	13.03.2018 16:37	0.08	16:37:37	27.7	6	D	D6	49	0			1	D6	0	11	0	1	0	1	1	11
40	13	1	1958	13.03.2018 16:37	0.08	16:37:37	27.7	7	F	F7	51	0			1	F7	0	21	1	0	1	0	1	21
40	13	1	1958	13.03.2018 16:37	0.08	16:37:37	27.7	8	D	D8	29	0			1	D8	0	27	1	1	0	1	1	27
40	13	1	1958	13.03.2018 16:37	0.08	16:37:37	27.7	9	F	F9	38	0			1	F9	0	5	0	0	1	0	1	5
40	13	1	1958	13.03.2018 16:37	0.08	16:37:37	27.7	10	D	D10	46	0			1	D10	0	11	0	1	0	1	1	11
40	13	1	1958	13.03.2018 16:37	0.08	16:37:37	27.7	11	F	F11	38	0			1	F11	0	21	1	0	1	0	1	21
40	13	1	1958	13.03.2018 16:37	0.08	16:37:37	27.7	12	D	D12	46	0			1	D12	0	27	1	1	0	1	1	27
40	13	1	1958	13.03.2018 16:37	0.08	16:37:44	27.7	1	G	G1	49	0			1	G1	0	6	0	0	1	1	0	6
40	13	1	1958	13.03.2018 16:37	0.08	16:37:44	27.7	2	E	E2	34	0			1	E2	0	12	0	1	1	0	0	12
40	13	1	1958	13.03.2018 16:37	0.08	16:37:44	27.7	3	G	G3	55	0			1	G3	0	22	1	0	1	1	0	22
40	13	1	1958	13.03.2018 16:37	0.08	16:37:44	27.7	4	E	E4	44	0			1	E4	0	28	1	1	1	0	0	28
40	13	1	1958	13.03.2018 16:37	0.08	16:37:44	27.7	5	G	G5	41	0			1	G5	0	6	0	0	1	1	0	6
40	13	1	1958	13.03.2018 16:37	0.08	16:37:44	27.7	6	E	E6	46	0			1	E6	0	12	0	1	1	0	0	12
40	13	1	1958	13.03.2018 16:37	0.08	16:37:44	27.7	7	G	G7	50	0			1	G7	0	22	1	0	1	1	0	22
40	13	1	1958	13.03.2018 16:37	0.08	16:37:44	27.7	8	E	E8	37	0			1	E8	0	28	1	1	1	0	0	28
40	13	1	1958	13.03.2018 16:37	0.08	16:37:44	27.7	9	G	G9	49	0			1	G9	0	6	0	0	1	1	0	6
40	13	1	1958	13.03.2018 16:37	0.08	16:37:44	27.7	10	E	E10	43	0			1	E10	0	12	0	1	1	0	0	12
40	13	1	1958	13.03.2018 16:37	0.08	16:37:44	27.7	11	G	G11	34	0			1	G11	0	22	1	0	1	1	0	22
40	13	1	1958	13.03.2018 16:37	0.08	16:37:44	27.7	12	E	E12	46	0			1	E12	0	28	1	1	1	0	0	28
40	13	1	1958	13.03.2018 16:37	0.08	16:37:51	27.7	1	H	H1	52	0			1	H1	0	7	0	0	1	1	1	7
40	13	1	1958	13.03.2018 16:37	0.08	16:37:51	27.7	2	F	F2	28	0			1	F2	0	13	0	1	1	0	1	13
40	13	1	1958	13.03.2018 16:37	0.08	16:37:51	27.7	3	H	H3	48	0			1	H3	0	23	1	0	1	1	1	23
40	13	1	1958	13.03.2018 16:37	0.08	16:37:51	27.7	4	F	F4	46	0			1	F4	0	29	1	1	1	0	1	29
40	13	1	1958	13.03.2018 16:37	0.08	16:37:51	27.7	5	H	H5	41	0			1	H5	0	7	0	0	1	1	1	7
40	13	1	1958	13.03.2018 16:37	0.08	16:37:51	27.7	6	F	F6	48	0			1	F6	0	13	0	1	1	0	1	13
40	13	1	1958	13.03.2018 16:37	0.08	16:37:51	27.7	7	H	H7	70	0			1	H7	0	23	1	0	1	1	1	23
40	13	1	1958	13.03.2018 16:37	0.08	16:37:51	27.7	8	F	F8	36	0			1	F8	0	29	1	1	1	0	1	29
40	13	1	1958	13.03.2018 16:37	0.08	16:37:51	27.7	9	H	H9	37	0			1	H9	0	7	0	0	1	1	1	7
40	13	1	1958	13.03.2018 16:37	0.08	16:37:51	27.7	10	F	F10	45	0			1	F10	0	13	0	1	1	0	1	13
40	13	1	1958	13.03.2018 16:37	0.08	16:37:51	27.7	11	H	H11	34	0			1	H11	0	23	1	0	1	1	1	23
40	13	1	1958	13.03.2018 16:37	0.08	16:37:51	27.7	12	F	F12	41	0			1	F12	0	29	1	1	1	0	1	29
40	13	1	1958	13.03.2018 16:37	0.08	16:37:58	27.7	2	G	G2	36	0			1	G2	0	14	0	1	1	1	0	14
40	13	1	1958	13.03.2018 16:37	0.08	16:37:58	27.7	4	G	G4	47	0			1	G4	0	30	1	1	1	1	0	30
40	13	1	1958	13.03.2018 16:37	0.08	16:37:58	27.7	6	G	G6	44	0			1	G6	0	14	0	1	1	1	0	14
40	13	1	1958	13.03.2018 16:37	0.08	16:37:58	27.7	8	G	G8	33	0			1	G8	0	30	1	1	1	1	0	30
40	13	1	1958	13.03.2018 16:37	0.08	16:37:58	27.7	10	G	G10	46	0			1	G10	0	14	0	1	1	1	0	14
40	13	1	1958	13.03.2018 16:37	0.08	16:37:58	27.7	12	G	G12	49	0			1	G12	0	30	1	1	1	1	0	30
40	13	1	1958	13.03.2018 16:37	0.08	16:38:05	27.7	2	H	H2	31	0			1	H2	0	15	0	1	1	1	1	15
40	13	1	1958	13.03.2018 16:37	0.08	16:38:05	27.7	4	H	H4	49	0			1	H4	0	31	1	1	1	1	1	31
40	13	1	1958	13.03.2018 16:37	0.08	16:38:05	27.7	6	H	H6	57	0			1	H6	0	15	0	1	1	1	1	15
40	13	1	1958	13.03.2018 16:37	0.08	16:38:05	27.7	8	H	H8	37	0			1	H8	0	31	1	1	1	1	1	31
40	13	1	1958	13.03.2018 16:37	0.08	16:38:05	27.7	10	H	H10	48	0			1	H10	0	15	0	1	1	1	1	15
40	13	1	1958	13.03.2018 16:37	0.08	16:38:05	27.7	12	H	H12	46	0			1	H12	0	31	1	1	1	1	1	31
43	14	1	1958	13.03.2018 16:45	0.08	16:45:21	27.8	1	A	A1	46	0			1	A1	0	0	0	0	0	0	0	0
43	14	1	1958	13.03.2018 16:45	0.08	16:45:21	27.8	3	A	A3	48	0			1	A3	0	16	1	0	0	0	0	16
43	14	1	1958	13.03.2018 16:45	0.08	16:45:21	27.8	5	A	A5	44	0			1	A5	0	0	0	0	0	0	0	0
43	14	1	1958	13.03.2018 16:45	0.08	16:45:21	27.8	7	A	A7	51	0			1	A7	0	16	1	0	0	0	0	16
43	14	1	1958	13.03.2018 16:45	0.08	16:45:21	27.8	9	A	A9	40	0			1	A9	0	0	0	0	0	0	0	0
43	14	1	1958	13.03.2018 16:45	0.08	16:45:21	27.8	11	A	A11	34	0			1	A11	0	16	1	0	0	0	0	16
43	14	1	1958	13.03.2018 16:45	0.08	16:45:28	27.8	1	B	B1	49	0			1	B1	0	1	0	0	0	0	1	1
43	14	1	1958	13.03.2018 16:45	0.08	16:45:28	27.8	3	B	B3	48	0			1	B3	0	17	1	0	0	0	1	17
43	14	1	1958	13.03.2018 16:45	0.08	16:45:28	27.8	5	B	B5	41	0			1	B5	0	1	0	0	0	0	1	1
43	14	1	1958	13.03.2018 16:45	0.08	16:45:28	27.8	7	B	B7	46	0			1	B7	0	17	1	0	0	0	1	17
43	14	1	1958	13.03.2018 16:45	0.08	16:45:28	27.8	9	B	B9	41	0			1	B9	0	1	0	0	0	0	1	1
43	14	1	1958	13.03.2018 16:45	0.08	16:45:28	27.8	11	B	B11	39	0			1	B11	0	17	1	0	0	0	1	17
43	14	1	1958	13.03.2018 16:45	0.08	16:45:35	27.8	1	C	C1	47	0			1	C1	0	2	0	0	0	1	0	2
43	14	1	1958	13.03.2018 16:45	0.08	16:45:35	27.8	2	A	A2	31	0			1	A2	0	8	0	1	0	0	0	8
43	14	1	1958	13.03.2018 16:45	0.08	16:45:35	27.8	3	C	C3	50	0			1	C3	0	18	1	0	0	1	0	18
43	14	1	1958	13.03.2018 16:45	0.08	16:45:35	27.8	4	A	A4	49	0			1	A4	0	24	1	1	0	0	0	24
43	14	1	1958	13.03.2018 16:45	0.08	16:45:35	27.8	5	C	C5	43	0			1	C5	0	2	0	0	0	1	0	2
43	14	1	1958	13.03.2018 16:45	0.08	16:45:35	27.8	6	A	A6	44	0			1	A6	0	8	0	1	0	0	0	8
43	14	1	1958	13.03.2018 16:45	0.08	16:45:35	27.8	7	C	C7	51	0			1	C7	0	18	1	0	0	1	0	18
43	14	1	1958	13.03.2018 16:45	0.08	16:45:35	27.8	8	A	A8	36	0			1	A8	0	24	1	1	0	0	0	24
43	14	1	1958	13.03.2018 16:45	0.08	16:45:35	27.8	9	C	C9	47	0			1	C9	0	2	0	0	0	1	0	2
43	14	1	1958	13.03.2018 16:45	0.08	16:45:35	27.8	10	A	A10	45	0			1	A10	0	8	0	1	0	0	0	8
43	14	1	1958	13.03.2018 16:45	0.08	16:45:35	27.8	11	C	C11	41	0			1	C11	0	18	1	0	0	1	0	18
43	14	1	1958	13.03.2018 16:45	0.08	16:45:35	27.8	12	A	A12	46	0			1	A12	0	24	1	1	0	0	0	24
43	14	1	1958	13.03.2018 16:45	0.08	16:45:42	27.8	1	D	D1	49	0			1	D1	0	3	0	0	0	1	1	3
43	14	1	1958	13.03.2018 16:45	0.08	16:45:42	27.8	2	B	B2	37	0			1	B2	0	9	0	1	0	0	1	9
43	14	1	1958	13.03.2018 16:45	0.08	16:45:42	27.8	3	D	D3	46	0			1	D3	0	19	1	0	0	1	1	19
43	14	1	1958	13.03.2018 16:45	0.08	16:45:42	27.8	4	B	B4	55	0			1	B4	0	25	1	1	0	0	1	25
43	14	1	1958	13.03.2018 16:45	0.08	16:45:42	27.8	5	D	D5	43	0			1	D5	0	3	0	0	0	1	1	3
43	14	1	1958	13.03.2018 16:45	0.08	16:45:42	27.8	6	B	B6	49	0			1	B6	0	9	0	1	0	0	1	9
43	14	1	1958	13.03.2018 16:45	0.08	16:45:42	27.8	7	D	D7	50	0			1	D7	0	19	1	0	0	1	1	19
43	14	1	1958	13.03.2018 16:45	0.08	16:45:42	27.8	8	B	B8	33	0			1	B8	0	25	1	1	0	0	1	25
43	14	1	1958	13.03.2018 16:45	0.08	16:45:42	27.8	9	D	D9	40	0			1	D9	0	3	0	0	0	1	1	3
43	14	1	1958	13.03.2018 16:45	0.08	16:45:42	27.8	10	B	B10	45	0			1	B10	0	9	0	1	0	0	1	9
43	14	1	1958	13.03.2018 16:45	0.08	16:45:42	27.8	11	D	D11	36	0			1	D11	0	19	1	0	0	1	1	19
43	14	1	1958	13.03.2018 16:45	0.08	16:45:42	27.8	12	B	B12	44	0			1	B12	0	25	1	1	0	0	1	25
43	14	1	1958	13.03.2018 16:45	0.08	16:45:49	27.8	1	E	E1	49	0			1	E1	0	4	0	0	1	0	0	4
43	14	1	1958	13.03.2018 16:45	0.08	16:45:49	27.8	2	C	C2	34	0			1	C2	0	10	0	1	0	1	0	10
43	14	1	1958	13.03.2018 16:45	0.08	16:45:49	27.8	3	E	E3	46	0			1	E3	0	20	1	0	1	0	0	20
43	14	1	1958	13.03.2018 16:45	0.08	16:45:49	27.8	4	C	C4	49	0			1	C4	0	26	1	1	0	1	0	26
43	14	1	1958	13.03.2018 16:45	0.08	16:45:49	27.8	5	E	E5	41	0			1	E5	0	4	0	0	1	0	0	4
43	14	1	1958	13.03.2018 16:45	0.08	16:45:49	27.8	6	C	C6	41	0			1	C6	0	10	0	1	0	1	0	10
43	14	1	1958	13.03.2018 16:45	0.08	16:45:49	27.8	7	E	E7	54	0			1	E7	0	20	1	0	1	0	0	20
43	14	1	1958	13.03.2018 16:45	0.08	16:45:49	27.8	8	C	C8	33	0			1	C8	0	26	1	1	0	1	0	26
43	14	1	1958	13.03.2018 16:45	0.08	16:45:49	27.8	9	E	E9	34	0			1	E9	0	4	0	0	1	0	0	4
43	14	1	1958	13.03.2018 16:45	0.08	16:45:49	27.8	10	C	C10	53	0			1	C10	0	10	0	1	0	1	0	10
43	14	1	1958	13.03.2018 16:45	0.08	16:45:49	27.8	11	E	E11	34	0			1	E11	0	20	1	0	1	0	0	20
43	14	1	1958	13.03.2018 16:45	0.08	16:45:49	27.8	12	C	C12	46	0			1	C12	0	26	1	1	0	1	0	26
43	14	1	1958	13.03.2018 16:45	0.08	16:45:57	27.8	1	F	F1	47	0			1	F1	0	5	0	0	1	0	1	5
43	14	1	1958	13.03.2018 16:45	0.08	16:45:57	27.8	2	D	D2	36	0			1	D2	0	11	0	1	0	1	1	11
43	14	1	1958	13.03.2018 16:45	0.08	16:45:57	27.8	3	F	F3	55	0			1	F3	0	21	1	0	1	0	1	21
43	14	1	1958	13.03.2018 16:45	0.08	16:45:57	27.8	4	D	D4	44	0			1	D4	0	27	1	1	0	1	1	27
43	14	1	1958	13.03.2018 16:45	0.08	16:45:57	27.8	5	F	F5	46	0			1	F5	0	5	0	0	1	0	1	5
43	14	1	1958	13.03.2018 16:45	0.08	16:45:57	27.8	6	D	D6	49	0			1	D6	0	11	0	1	0	1	1	11
43	14	1	1958	13.03.2018 16:45	0.08	16:45:57	27.8	7	F	F7	46	0			1	F7	0	21	1	0	1	0	1	21
43	14	1	1958	13.03.2018 16:45	0.08	16:45:57	27.8	8	D	D8	33	0			1	D8	0	27	1	1	0	1	1	27
43	14	1	1958	13.03.2018 16:45	0.08	16:45:57	27.8	9	F	F9	44	0			1	F9	0	5	0	0	1	0	1	5
43	14	1	1958	13.03.2018 16:45	0.08	16:45:57	27.8	10	D	D10	50	0			1	D10	0	11	0	1	0	1	1	11
43	14	1	1958	13.03.2018 16:45	0.08	16:45:57	27.8	11	F	F11	33	0			1	F11	0	21	1	0	1	0	1	21
43	14	1	1958	13.03.2018 16:45	0.08	16:45:57	27.8	12	D	D12	46	0			1	D12	0	27	1	1	0	1	1	27
43	14	1	1958	13.03.2018 16:45	0.08	16:46:04	27.8	1	G	G1	49	0			1	G1	0	6	0	0	1	1	0	6
43	14	1	1958	13.03.2018 16:45	0.08	16:46:04	27.8	2	E	E2	26	0			1	E2	0	12	0	1	1	0	0	12
43	14	1	1958	13.03.2018 16:45	0.08	16:46:04	27.8	3	G	G3	42	0			1	G3	0	22	1	0	1	1	0	22
43	14	1	1958	13.03.2018 16:45	0.08	16:46:04	27.8	4	E	E4	49	0			1	E4	0	28	1	1	1	0	0	28
43	14	1	1958	13.03.2018 16:45	0.08	16:46:04	27.8	5	G	G5	40	0			1	G5	0	6	0	0	1	1	0	6
43	14	1	1958	13.03.2018 16:45	0.08	16:46:04	27.8	6	E	E6	46	0			1	E6	0	12	0	1	1	0	0	12
43	14	1	1958	13.03.2018 16:45	0.08	16:46:04	27.8	7	G	G7	50	0			1	G7	0	22	1	0	1	1	0	22
43	14	1	1958	13.03.2018 16:45	0.08	16:46:04	27.8	8	E	E8	36	0			1	E8	0	28	1	1	1	0	0	28
43	14	1	1958	13.03.2018 16:45	0.08	16:46:04	27.8	9	G	G9	49	0			1	G9	0	6	0	0	1	1	0	6
43	14	1	1958	13.03.2018 16:45	0.08	16:46:04	27.8	10	E	E10	45	0			1	E10	0	12	0	1	1	0	0	12
43	14	1	1958	13.03.2018 16:45	0.08	16:46:04	27.8	11	G	G11	33	0			1	G11	0	22	1	0	1	1	0	22
43	14	1	1958	13.03.2018 16:45	0.08	16:46:04	27.8	12	E	E12	41	0			1	E12	0	28	1	1	1	0	0	28
43	14	1	1958	13.03.2018 16:45	0.08	16:46:11	27.8	1	H	H1	51	0			1	H1	0	7	0	0	1	1	1	7
43	14	1	1958	13.03.2018 16:45	0.08	16:46:11	27.8	2	F	F2	28	0			1	F2	0	13	0	1	1	0	1	13
43	14	1	1958	13.03.2018 16:45	0.08	16:46:11	27.8	3	H	H3	46	0			1	H3	0	23	1	0	1	1	1	23
43	14	1	1958	13.03.2018 16:45	0.08	16:46:11	27.8	4	F	F4	51	0			1	F4	0	29	1	1	1	0	1	29
43	14	1	1958	13.03.2018 16:45	0.08	16:46:11	27.8	5	H	H5	43	0			1	H5	0	7	0	0	1	1	1	7
43	14	1	1958	13.03.2018 16:45	0.08	16:46:11	27.8	6	F	F6	44	0			1	F6	0	13	0	1	1	0	1	13
43	14	1	1958	13.03.2018 16:45	0.08	16:46:11	27.8	7	H	H7	54	0			1	H7	0	23	1	0	1	1	1	23
43	14	1	1958	13.03.2018 16:45	0.08	16:46:11	27.8	8	F	F8	36	0			1	F8	0	29	1	1	1	0	1	29
43	14	1	1958	13.03.2018 16:45	0.08	16:46:11	27.8	9	H	H9	38	0			1	H9	0	7	0	0	1	1	1	7
43	14	1	1958	13.03.2018 16:45	0.08	16:46:11	27.8	10	F	F10	51	0			1	F10	0	13	0	1	1	0	1	13
43	14	1	1958	13.03.2018 16:45	0.08	16:46:11	27.8	11	H	H11	38	0			1	H11	0	23	1	0	1	1	1	23
43	14	1	1958	13.03.2018 16:45	0.08	16:46:11	27.8	12	F	F12	46	0			1	F12	0	29	1	1	1	0	1	29
43	14	1	1958	13.03.2018 16:45	0.08	16:46:18	27.8	2	G	G2	32	0			1	G2	0	14	0	1	1	1	0	14
43	14	1	1958	13.03.2018 16:45	0.08	16:46:18	27.8	4	G	G4	46	0			1	G4	0	30	1	1	1	1	0	30
43	14	1	1958	13.03.2018 16:45	0.08	16:46:18	27.8	6	G	G6	48	0			1	G6	0	14	0	1	1	1	0	14
43	14	1	1958	13.03.2018 16:45	0.08	16:46:18	27.8	8	G	G8	29	0			1	G8	0	30	1	1	1	1	0	30
43	14	1	1958	13.03.2018 16:45	0.08	16:46:18	27.8	10	G	G10	48	0			1	G10	0	14	0	1	1	1	0	14
43	14	1	1958	13.03.2018 16:45	0.08	16:46:18	27.8	12	G	G12	47	0			1	G12	0	30	1	1	1	1	0	30
43	14	1	1958	13.03.2018 16:45	0.08	16:46:25	27.8	2	H	H2	31	0			1	H2	0	15	0	1	1	1	1	15
43	14	1	1958	13.03.2018 16:45	0.08	16:46:25	27.8	4	H	H4	47	0			1	H4	0	31	1	1	1	1	1	31
43	14	1	1958	13.03.2018 16:45	0.08	16:46:25	27.8	6	H	H6	57	0			1	H6	0	15	0	1	1	1	1	15
43	14	1	1958	13.03.2018 16:45	0.08	16:46:25	27.8	8	H	H8	36	0			1	H8	0	31	1	1	1	1	1	31
43	14	1	1958	13.03.2018 16:45	0.08	16:46:25	27.8	10	H	H10	50	0			1	H10	0	15	0	1	1	1	1	15
43	14	1	1958	13.03.2018 16:45	0.08	16:46:25	27.8	12	H	H12	44	0			1	H12	0	31	1	1	1	1	1	31
46	15	1	1958	13.03.2018 16:53	0.08	16:53:40	27.9	1	A	A1	51	0			1	A1	0	0	0	0	0	0	0	0
46	15	1	1958	13.03.2018 16:53	0.08	16:53:40	27.9	3	A	A3	48	0			1	A3	0	16	1	0	0	0	0	16
46	15	1	1958	13.03.2018 16:53	0.08	16:53:40	27.9	5	A	A5	46	0			1	A5	0	0	0	0	0	0	0	0
46	15	1	1958	13.03.2018 16:53	0.08	16:53:40	27.9	7	A	A7	61	0			1	A7	0	16	1	0	0	0	0	16
46	15	1	1958	13.03.2018 16:53	0.08	16:53:40	27.9	9	A	A9	43	0			1	A9	0	0	0	0	0	0	0	0
46	15	1	1958	13.03.2018 16:53	0.08	16:53:40	27.9	11	A	A11	38	0			1	A11	0	16	1	0	0	0	0	16
46	15	1	1958	13.03.2018 16:53	0.08	16:53:47	27.9	1	B	B1	52	0			1	B1	0	1	0	0	0	0	1	1
46	15	1	1958	13.03.2018 16:53	0.08	16:53:47	27.9	3	B	B3	55	0			1	B3	0	17	1	0	0	0	1	17
46	15	1	1958	13.03.2018 16:53	0.08	16:53:47	27.9	5	B	B5	44	0			1	B5	0	1	0	0	0	0	1	1
46	15	1	1958	13.03.2018 16:53	0.08	16:53:47	27.9	7	B	B7	56	0			1	B7	0	17	1	0	0	0	1	17
46	15	1	1958	13.03.2018 16:53	0.08	16:53:47	27.9	9	B	B9	40	0			1	B9	0	1	0	0	0	0	1	1
46	15	1	1958	13.03.2018 16:53	0.08	16:53:47	27.9	11	B	B11	38	0			1	B11	0	17	1	0	0	0	1	17
46	15	1	1958	13.03.2018 16:53	0.08	16:53:54	27.9	1	C	C1	51	0			1	C1	0	2	0	0	0	1	0	2
46	15	1	1958	13.03.2018 16:53	0.08	16:53:54	27.9	2	A	A2	32	0			1	A2	0	8	0	1	0	0	0	8
46	15	1	1958	13.03.2018 16:53	0.08	16:53:54	27.9	3	C	C3	51	0			1	C3	0	18	1	0	0	1	0	18
46	15	1	1958	13.03.2018 16:53	0.08	16:53:54	27.9	4	A	A4	59	0			1	A4	0	24	1	1	0	0	0	24
46	15	1	1958	13.03.2018 16:53	0.08	16:53:54	27.9	5	C	C5	46	0			1	C5	0	2	0	0	0	1	0	2
46	15	1	1958	13.03.2018 16:53	0.08	16:53:54	27.9	6	A	A6	48	0			1	A6	0	8	0	1	0	0	0	8
46	15	1	1958	13.03.2018 16:53	0.08	16:53:54	27.9	7	C	C7	53	0			1	C7	0	18	1	0	0	1	0	18
46	15	1	1958	13.03.2018 16:53	0.08	16:53:54	27.9	8	A	A8	34	0			1	A8	0	24	1	1	0	0	0	24
46	15	1	1958	13.03.2018 16:53	0.08	16:53:54	27.9	9	C	C9	37	0			1	C9	0	2	0	0	0	1	0	2
46	15	1	1958	13.03.2018 16:53	0.08	16:53:54	27.9	10	A	A10	55	0			1	A10	0	8	0	1	0	0	0	8
46	15	1	1958	13.03.2018 16:53	0.08	16:53:54	27.9	11	C	C11	38	0			1	C11	0	18	1	0	0	1	0	18
46	15	1	1958	13.03.2018 16:53	0.08	16:53:54	27.9	12	A	A12	47	0			1	A12	0	24	1	1	0	0	0	24
46	15	1	1958	13.03.2018 16:53	0.08	16:54:01	27.9	1	D	D1	47	0			1	D1	0	3	0	0	0	1	1	3
46	15	1	1958	13.03.2018 16:53	0.08	16:54:01	27.9	2	B	B2	34	0			1	B2	0	9	0	1	0	0	1	9
46	15	1	1958	13.03.2018 16:53	0.08	16:54:01	27.9	3	D	D3	58	0			1	D3	0	19	1	0	0	1	1	19
46	15	1	1958	13.03.2018 16:53	0.08	16:54:01	27.9	4	B	B4	51	0			1	B4	0	25	1	1	0	0	1	25
46	15	1	1958	13.03.2018 16:53	0.08	16:54:01	27.9	5	D	D5	44	0			1	D5	0	3	0	0	0	1	1	3
46	15	1	1958	13.03.2018 16:53	0.08	16:54:01	27.9	6	B	B6	39	0			1	B6	0	9	0	1	0	0	1	9
46	15	1	1958	13.03.2018 16:53	0.08	16:54:01	27.9	7	D	D7	51	0			1	D7	0	19	1	0	0	1	1	19
46	15	1	1958	13.03.2018 16:53	0.08	16:54:01	27.9	8	B	B8	37	0			1	B8	0	25	1	1	0	0	1	25
46	15	1	1958	13.03.2018 16:53	0.08	16:54:01	27.9	9	D	D9	34	0			1	D9	0	3	0	0	0	1	1	3
46	15	1	1958	13.03.2018 16:53	0.08	16:54:01	27.9	10	B	B10	45	0			1	B10	0	9	0	1	0	0	1	9
46	15	1	1958	13.03.2018 16:53	0.08	16:54:01	27.9	11	D	D11	34	0			1	D11	0	19	1	0	0	1	1	19
46	15	1	1958	13.03.2018 16:53	0.08	16:54:01	27.9	12	B	B12	46	0			1	B12	0	25	1	1	0	0	1	25
46	15	1	1958	13.03.2018 16:53	0.08	16:54:08	27.9	1	E	E1	47	0			1	E1	0	4	0	0	1	0	0	4
46	15	1	1958	13.03.2018 16:53	0.08	16:54:08	27.9	2	C	C2	39	0			1	C2	0	10	0	1	0	1	0	10
46	15	1	1958	13.03.2018 16:53	0.08	16:54:08	27.9	3	E	E3	51	0			1	E3	0	20	1	0	1	0	0	20
46	15	1	1958	13.03.2018 16:53	0.08	16:54:08	27.9	4	C	C4	49	0			1	C4	0	26	1	1	0	1	0	26
46	15	1	1958	13.03.2018 16:53	0.08	16:54:08	27.9	5	E	E5	44	0			1	E5	0	4	0	0	1	0	0	4
46	15	1	1958	13.03.2018 16:53	0.08	16:54:08	27.9	6	C	C6	48	0			1	C6	0	10	0	1	0	1	0	10
46	15	1	1958	13.03.2018 16:53	0.08	16:54:08	27.9	7	E	E7	61	0			1	E7	0	20	1	0	1	0	0	20
46	15	1	1958	13.03.2018 16:53	0.08	16:54:08	27.9	8	C	C8	39	0			1	C8	0	26	1	1	0	1	0	26
46	15	1	1958	13.03.2018 16:53	0.08	16:54:08	27.9	9	E	E9	35	0			1	E9	0	4	0	0	1	0	0	4
46	15	1	1958	13.03.2018 16:53	0.08	16:54:08	27.9	10	C	C10	48	0			1	C10	0	10	0	1	0	1	0	10
46	15	1	1958	13.03.2018 16:53	0.08	16:54:08	27.9	11	E	E11	34	0			1	E11	0	20	1	0	1	0	0	20
46	15	1	1958	13.03.2018 16:53	0.08	16:54:08	27.9	12	C	C12	41	0			1	C12	0	26	1	1	0	1	0	26
46	15	1	1958	13.03.2018 16:53	0.08	16:54:15	27.9	1	F	F1	49	0			1	F1	0	5	0	0	1	0	1	5
46	15	1	1958	13.03.2018 16:53	0.08	16:54:15	27.9	2	D	D2	31	0			1	D2	0	11	0	1	0	1	1	11
46	15	1	1958	13.03.2018 16:53	0.08	16:54:15	27.9	3	F	F3	56	0			1	F3	0	21	1	0	1	0	1	21
46	15	1	1958	13.03.2018 16:53	0.08	16:54:15	27.9	4	D	D4	46	0			1	D4	0	27	1	1	0	1	1	27
46	15	1	1958	13.03.2018 16:53	0.08	16:54:15	27.9	5	F	F5	44	0			1	F5	0	5	0	0	1	0	1	5
46	15	1	1958	13.03.2018 16:53	0.08	16:54:15	27.9	6	D	D6	41	0			1	D6	0	11	0	1	0	1	1	11
46	15	1	1958	13.03.2018 16:53	0.08	16:54:15	27.9	7	F	F7	56	0			1	F7	0	21	1	0	1	0	1	21
46	15	1	1958	13.03.2018 16:53	0.08	16:54:15	27.9	8	D	D8	37	0			1	D8	0	27	1	1	0	1	1	27
46	15	1	1958	13.03.2018 16:53	0.08	16:54:15	27.9	9	F	F9	41	0			1	F9	0	5	0	0	1	0	1	5
46	15	1	1958	13.03.2018 16:53	0.08	16:54:15	27.9	10	D	D10	51	0			1	D10	0	11	0	1	0	1	1	11
46	15	1	1958	13.03.2018 16:53	0.08	16:54:15	27.9	11	F	F11	34	0			1	F11	0	21	1	0	1	0	1	21
46	15	1	1958	13.03.2018 16:53	0.08	16:54:15	27.9	12	D	D12	41	0			1	D12	0	27	1	1	0	1	1	27
46	15	1	1958	13.03.2018 16:53	0.08	16:54:22	27.9	1	G	G1	51	0			1	G1	0	6	0	0	1	1	0	6
46	15	1	1958	13.03.2018 16:53	0.08	16:54:22	27.9	2	E	E2	32	0			1	E2	0	12	0	1	1	0	0	12
46	15	1	1958	13.03.2018 16:53	0.08	16:54:22	27.9	3	G	G3	45	0			1	G3	0	22	1	0	1	1	0	22
46	15	1	1958	13.03.2018 16:53	0.08	16:54:22	27.9	4	E	E4	44	0			1	E4	0	28	1	1	1	0	0	28
46	15	1	1958	13.03.2018 16:53	0.08	16:54:22	27.9	5	G	G5	41	0			1	G5	0	6	0	0	1	1	0	6
46	15	1	1958	13.03.2018 16:53	0.08	16:54:22	27.9	6	E	E6	52	0			1	E6	0	12	0	1	1	0	0	12
46	15	1	1958	13.03.2018 16:53	0.08	16:54:22	27.9	7	G	G7	50	0			1	G7	0	22	1	0	1	1	0	22
46	15	1	1958	13.03.2018 16:53	0.08	16:54:22	27.9	8	E	E8	33	0			1	E8	0	28	1	1	1	0	0	28
46	15	1	1958	13.03.2018 16:53	0.08	16:54:22	27.9	9	G	G9	47	0			1	G9	0	6	0	0	1	1	0	6
46	15	1	1958	13.03.2018 16:53	0.08	16:54:22	27.9	10	E	E10	43	0			1	E10	0	12	0	1	1	0	0	12
46	15	1	1958	13.03.2018 16:53	0.08	16:54:22	27.9	11	G	G11	31	0			1	G11	0	22	1	0	1	1	0	22
46	15	1	1958	13.03.2018 16:53	0.08	16:54:22	27.9	12	E	E12	41	0			1	E12	0	28	1	1	1	0	0	28
46	15	1	1958	13.03.2018 16:53	0.08	16:54:29	27.9	1	H	H1	52	0			1	H1	0	7	0	0	1	1	1	7
46	15	1	1958	13.03.2018 16:53	0.08	16:54:29	27.9	2	F	F2	31	0			1	F2	0	13	0	1	1	0	1	13
46	15	1	1958	13.03.2018 16:53	0.08	16:54:29	27.9	3	H	H3	51	0			1	H3	0	23	1	0	1	1	1	23
46	15	1	1958	13.03.2018 16:53	0.08	16:54:29	27.9	4	F	F4	51	0			1	F4	0	29	1	1	1	0	1	29
46	15	1	1958	13.03.2018 16:53	0.08	16:54:29	27.9	5	H	H5	43	0			1	H5	0	7	0	0	1	1	1	7
46	15	1	1958	13.03.2018 16:53	0.08	16:54:29	27.9	6	F	F6	49	0			1	F6	0	13	0	1	1	0	1	13
46	15	1	1958	13.03.2018 16:53	0.08	16:54:29	27.9	7	H	H7	62	0			1	H7	0	23	1	0	1	1	1	23
46	15	1	1958	13.03.2018 16:53	0.08	16:54:29	27.9	8	F	F8	37	0			1	F8	0	29	1	1	1	0	1	29
46	15	1	1958	13.03.2018 16:53	0.08	16:54:29	27.9	9	H	H9	40	0			1	H9	0	7	0	0	1	1	1	7
46	15	1	1958	13.03.2018 16:53	0.08	16:54:29	27.9	10	F	F10	48	0			1	F10	0	13	0	1	1	0	1	13
46	15	1	1958	13.03.2018 16:53	0.08	16:54:29	27.9	11	H	H11	38	0			1	H11	0	23	1	0	1	1	1	23
46	15	1	1958	13.03.2018 16:53	0.08	16:54:29	27.9	12	F	F12	46	0			1	F12	0	29	1	1	1	0	1	29
46	15	1	1958	13.03.2018 16:53	0.08	16:54:36	27.9	2	G	G2	31	0			1	G2	0	14	0	1	1	1	0	14
46	15	1	1958	13.03.2018 16:53	0.08	16:54:36	27.9	4	G	G4	51	0			1	G4	0	30	1	1	1	1	0	30
46	15	1	1958	13.03.2018 16:53	0.08	16:54:36	27.9	6	G	G6	49	0			1	G6	0	14	0	1	1	1	0	14
46	15	1	1958	13.03.2018 16:53	0.08	16:54:36	27.9	8	G	G8	31	0			1	G8	0	30	1	1	1	1	0	30
46	15	1	1958	13.03.2018 16:53	0.08	16:54:36	27.9	10	G	G10	45	0			1	G10	0	14	0	1	1	1	0	14
46	15	1	1958	13.03.2018 16:53	0.08	16:54:36	27.9	12	G	G12	41	0			1	G12	0	30	1	1	1	1	0	30
46	15	1	1958	13.03.2018 16:53	0.08	16:54:44	27.9	2	H	H2	32	0			1	H2	0	15	0	1	1	1	1	15
46	15	1	1958	13.03.2018 16:53	0.08	16:54:44	27.9	4	H	H4	55	0			1	H4	0	31	1	1	1	1	1	31
46	15	1	1958	13.03.2018 16:53	0.08	16:54:44	27.9	6	H	H6	57	0			1	H6	0	15	0	1	1	1	1	15
46	15	1	1958	13.03.2018 16:53	0.08	16:54:44	27.9	8	H	H8	33	0			1	H8	0	31	1	1	1	1	1	31
46	15	1	1958	13.03.2018 16:53	0.08	16:54:44	27.9	10	H	H10	51	0			1	H10	0	15	0	1	1	1	1	15
46	15	1	1958	13.03.2018 16:53	0.08	16:54:44	27.9	12	H	H12	54	0			1	H12	0	31	1	1	1	1	1	31
49	16	1	1958	13.03.2018 17:01	0.08	17:01:58	28	1	A	A1	47	0			1	A1	0	0	0	0	0	0	0	0
49	16	1	1958	13.03.2018 17:01	0.08	17:01:58	28	3	A	A3	51	0			1	A3	0	16	1	0	0	0	0	16
49	16	1	1958	13.03.2018 17:01	0.08	17:01:58	28	5	A	A5	46	0			1	A5	0	0	0	0	0	0	0	0
49	16	1	1958	13.03.2018 17:01	0.08	17:01:58	28	7	A	A7	58	0			1	A7	0	16	1	0	0	0	0	16
49	16	1	1958	13.03.2018 17:01	0.08	17:01:58	28	9	A	A9	40	0			1	A9	0	0	0	0	0	0	0	0
49	16	1	1958	13.03.2018 17:01	0.08	17:01:58	28	11	A	A11	38	0			1	A11	0	16	1	0	0	0	0	16
49	16	1	1958	13.03.2018 17:01	0.08	17:02:05	28	1	B	B1	51	0			1	B1	0	1	0	0	0	0	1	1
49	16	1	1958	13.03.2018 17:01	0.08	17:02:05	28	3	B	B3	50	0			1	B3	0	17	1	0	0	0	1	17
49	16	1	1958	13.03.2018 17:01	0.08	17:02:05	28	5	B	B5	47	0			1	B5	0	1	0	0	0	0	1	1
49	16	1	1958	13.03.2018 17:01	0.08	17:02:05	28	7	B	B7	51	0			1	B7	0	17	1	0	0	0	1	17
49	16	1	1958	13.03.2018 17:01	0.08	17:02:05	28	9	B	B9	44	0			1	B9	0	1	0	0	0	0	1	1
49	16	1	1958	13.03.2018 17:01	0.08	17:02:05	28	11	B	B11	41	0			1	B11	0	17	1	0	0	0	1	17
49	16	1	1958	13.03.2018 17:01	0.08	17:02:13	28	1	C	C1	49	0			1	C1	0	2	0	0	0	1	0	2
49	16	1	1958	13.03.2018 17:01	0.08	17:02:13	28	2	A	A2	29	0			1	A2	0	8	0	1	0	0	0	8
49	16	1	1958	13.03.2018 17:01	0.08	17:02:13	28	3	C	C3	51	0			1	C3	0	18	1	0	0	1	0	18
49	16	1	1958	13.03.2018 17:01	0.08	17:02:13	28	4	A	A4	57	0			1	A4	0	24	1	1	0	0	0	24
49	16	1	1958	13.03.2018 17:01	0.08	17:02:13	28	5	C	C5	41	0			1	C5	0	2	0	0	0	1	0	2
49	16	1	1958	13.03.2018 17:01	0.08	17:02:13	28	6	A	A6	54	0			1	A6	0	8	0	1	0	0	0	8
49	16	1	1958	13.03.2018 17:01	0.08	17:02:13	28	7	C	C7	54	0			1	C7	0	18	1	0	0	1	0	18
49	16	1	1958	13.03.2018 17:01	0.08	17:02:13	28	8	A	A8	37	0			1	A8	0	24	1	1	0	0	0	24
49	16	1	1958	13.03.2018 17:01	0.08	17:02:13	28	9	C	C9	37	0			1	C9	0	2	0	0	0	1	0	2
49	16	1	1958	13.03.2018 17:01	0.08	17:02:13	28	10	A	A10	45	0			1	A10	0	8	0	1	0	0	0	8
49	16	1	1958	13.03.2018 17:01	0.08	17:02:13	28	11	C	C11	39	0			1	C11	0	18	1	0	0	1	0	18
49	16	1	1958	13.03.2018 17:01	0.08	17:02:13	28	12	A	A12	46	0			1	A12	0	24	1	1	0	0	0	24
49	16	1	1958	13.03.2018 17:01	0.08	17:02:20	28	1	D	D1	52	0			1	D1	0	3	0	0	0	1	1	3
49	16	1	1958	13.03.2018 17:01	0.08	17:02:20	28	2	B	B2	31	0			1	B2	0	9	0	1	0	0	1	9
49	16	1	1958	13.03.2018 17:01	0.08	17:02:20	28	3	D	D3	50	0			1	D3	0	19	1	0	0	1	1	19
49	16	1	1958	13.03.2018 17:01	0.08	17:02:20	28	4	B	B4	54	0			1	B4	0	25	1	1	0	0	1	25
49	16	1	1958	13.03.2018 17:01	0.08	17:02:20	28	5	D	D5	40	0			1	D5	0	3	0	0	0	1	1	3
49	16	1	1958	13.03.2018 17:01	0.08	17:02:20	28	6	B	B6	43	0			1	B6	0	9	0	1	0	0	1	9
49	16	1	1958	13.03.2018 17:01	0.08	17:02:20	28	7	D	D7	46	0			1	D7	0	19	1	0	0	1	1	19
49	16	1	1958	13.03.2018 17:01	0.08	17:02:20	28	8	B	B8	34	0			1	B8	0	25	1	1	0	0	1	25
49	16	1	1958	13.03.2018 17:01	0.08	17:02:20	28	9	D	D9	38	0			1	D9	0	3	0	0	0	1	1	3
49	16	1	1958	13.03.2018 17:01	0.08	17:02:20	28	10	B	B10	45	0			1	B10	0	9	0	1	0	0	1	9
49	16	1	1958	13.03.2018 17:01	0.08	17:02:20	28	11	D	D11	36	0			1	D11	0	19	1	0	0	1	1	19
49	16	1	1958	13.03.2018 17:01	0.08	17:02:20	28	12	B	B12	49	0			1	B12	0	25	1	1	0	0	1	25
49	16	1	1958	13.03.2018 17:01	0.08	17:02:27	28	1	E	E1	46	0			1	E1	0	4	0	0	1	0	0	4
49	16	1	1958	13.03.2018 17:01	0.08	17:02:27	28	2	C	C2	31	0			1	C2	0	10	0	1	0	1	0	10
49	16	1	1958	13.03.2018 17:01	0.08	17:02:27	28	3	E	E3	50	0			1	E3	0	20	1	0	1	0	0	20
49	16	1	1958	13.03.2018 17:01	0.08	17:02:27	28	4	C	C4	54	0			1	C4	0	26	1	1	0	1	0	26
49	16	1	1958	13.03.2018 17:01	0.08	17:02:27	28	5	E	E5	41	0			1	E5	0	4	0	0	1	0	0	4
49	16	1	1958	13.03.2018 17:01	0.08	17:02:27	28	6	C	C6	41	0			1	C6	0	10	0	1	0	1	0	10
49	16	1	1958	13.03.2018 17:01	0.08	17:02:27	28	7	E	E7	54	0			1	E7	0	20	1	0	1	0	0	20
49	16	1	1958	13.03.2018 17:01	0.08	17:02:27	28	8	C	C8	31	0			1	C8	0	26	1	1	0	1	0	26
49	16	1	1958	13.03.2018 17:01	0.08	17:02:27	28	9	E	E9	40	0			1	E9	0	4	0	0	1	0	0	4
49	16	1	1958	13.03.2018 17:01	0.08	17:02:27	28	10	C	C10	50	0			1	C10	0	10	0	1	0	1	0	10
49	16	1	1958	13.03.2018 17:01	0.08	17:02:27	28	11	E	E11	38	0			1	E11	0	20	1	0	1	0	0	20
49	16	1	1958	13.03.2018 17:01	0.08	17:02:27	28	12	C	C12	41	0			1	C12	0	26	1	1	0	1	0	26
49	16	1	1958	13.03.2018 17:01	0.08	17:02:34	28	1	F	F1	47	0			1	F1	0	5	0	0	1	0	1	5
49	16	1	1958	13.03.2018 17:01	0.08	17:02:34	28	2	D	D2	24	0			1	D2	0	11	0	1	0	1	1	11
49	16	1	1958	13.03.2018 17:01	0.08	17:02:34	28	3	F	F3	48	0			1	F3	0	21	1	0	1	0	1	21
49	16	1	1958	13.03.2018 17:01	0.08	17:02:34	28	4	D	D4	52	0			1	D4	0	27	1	1	0	1	1	27
49	16	1	1958	13.03.2018 17:01	0.08	17:02:34	28	5	F	F5	43	0			1	F5	0	5	0	0	1	0	1	5
49	16	1	1958	13.03.2018 17:01	0.08	17:02:34	28	6	D	D6	46	0			1	D6	0	11	0	1	0	1	1	11
49	16	1	1958	13.03.2018 17:01	0.08	17:02:34	28	7	F	F7	45	0			1	F7	0	21	1	0	1	0	1	21
49	16	1	1958	13.03.2018 17:01	0.08	17:02:34	28	8	D	D8	39	0			1	D8	0	27	1	1	0	1	1	27
49	16	1	1958	13.03.2018 17:01	0.08	17:02:34	28	9	F	F9	43	0			1	F9	0	5	0	0	1	0	1	5
49	16	1	1958	13.03.2018 17:01	0.08	17:02:34	28	10	D	D10	50	0			1	D10	0	11	0	1	0	1	1	11
49	16	1	1958	13.03.2018 17:01	0.08	17:02:34	28	11	F	F11	36	0			1	F11	0	21	1	0	1	0	1	21
49	16	1	1958	13.03.2018 17:01	0.08	17:02:34	28	12	D	D12	41	0			1	D12	0	27	1	1	0	1	1	27
49	16	1	1958	13.03.2018 17:01	0.08	17:02:41	28	1	G	G1	47	0			1	G1	0	6	0	0	1	1	0	6
49	16	1	1958	13.03.2018 17:01	0.08	17:02:41	28	2	E	E2	29	0			1	E2	0	12	0	1	1	0	0	12
49	16	1	1958	13.03.2018 17:01	0.08	17:02:41	28	3	G	G3	42	0			1	G3	0	22	1	0	1	1	0	22
49	16	1	1958	13.03.2018 17:01	0.08	17:02:41	28	4	E	E4	52	0			1	E4	0	28	1	1	1	0	0	28
49	16	1	1958	13.03.2018 17:01	0.08	17:02:41	28	5	G	G5	46	0			1	G5	0	6	0	0	1	1	0	6
49	16	1	1958	13.03.2018 17:01	0.08	17:02:41	28	6	E	E6	46	0			1	E6	0	12	0	1	1	0	0	12
49	16	1	1958	13.03.2018 17:01	0.08	17:02:41	28	7	G	G7	50	0			1	G7	0	22	1	0	1	1	0	22
49	16	1	1958	13.03.2018 17:01	0.08	17:02:41	28	8	E	E8	34	0			1	E8	0	28	1	1	1	0	0	28
49	16	1	1958	13.03.2018 17:01	0.08	17:02:41	28	9	G	G9	47	0			1	G9	0	6	0	0	1	1	0	6
49	16	1	1958	13.03.2018 17:01	0.08	17:02:41	28	10	E	E10	48	0			1	E10	0	12	0	1	1	0	0	12
49	16	1	1958	13.03.2018 17:01	0.08	17:02:41	28	11	G	G11	34	0			1	G11	0	22	1	0	1	1	0	22
49	16	1	1958	13.03.2018 17:01	0.08	17:02:41	28	12	E	E12	41	0			1	E12	0	28	1	1	1	0	0	28
49	16	1	1958	13.03.2018 17:01	0.08	17:02:48	28	1	H	H1	54	0			1	H1	0	7	0	0	1	1	1	7
49	16	1	1958	13.03.2018 17:01	0.08	17:02:48	28	2	F	F2	29	0			1	F2	0	13	0	1	1	0	1	13
49	16	1	1958	13.03.2018 17:01	0.08	17:02:48	28	3	H	H3	53	0			1	H3	0	23	1	0	1	1	1	23
49	16	1	1958	13.03.2018 17:01	0.08	17:02:48	28	4	F	F4	52	0			1	F4	0	29	1	1	1	0	1	29
49	16	1	1958	13.03.2018 17:01	0.08	17:02:48	28	5	H	H5	47	0			1	H5	0	7	0	0	1	1	1	7
49	16	1	1958	13.03.2018 17:01	0.08	17:02:48	28	6	F	F6	48	0			1	F6	0	13	0	1	1	0	1	13
49	16	1	1958	13.03.2018 17:01	0.08	17:02:48	28	7	H	H7	61	0			1	H7	0	23	1	0	1	1	1	23
49	16	1	1958	13.03.2018 17:01	0.08	17:02:48	28	8	F	F8	33	0			1	F8	0	29	1	1	1	0	1	29
49	16	1	1958	13.03.2018 17:01	0.08	17:02:48	28	9	H	H9	44	0			1	H9	0	7	0	0	1	1	1	7
49	16	1	1958	13.03.2018 17:01	0.08	17:02:48	28	10	F	F10	43	0			1	F10	0	13	0	1	1	0	1	13
49	16	1	1958	13.03.2018 17:01	0.08	17:02:48	28	11	H	H11	39	0			1	H11	0	23	1	0	1	1	1	23
49	16	1	1958	13.03.2018 17:01	0.08	17:02:48	28	12	F	F12	46	0			1	F12	0	29	1	1	1	0	1	29
49	16	1	1958	13.03.2018 17:01	0.08	17:02:55	28	2	G	G2	37	0			1	G2	0	14	0	1	1	1	0	14
49	16	1	1958	13.03.2018 17:01	0.08	17:02:55	28	4	G	G4	52	0			1	G4	0	30	1	1	1	1	0	30
49	16	1	1958	13.03.2018 17:01	0.08	17:02:55	28	6	G	G6	54	0			1	G6	0	14	0	1	1	1	0	14
49	16	1	1958	13.03.2018 17:01	0.08	17:02:55	28	8	G	G8	31	0			1	G8	0	30	1	1	1	1	0	30
49	16	1	1958	13.03.2018 17:01	0.08	17:02:55	28	10	G	G10	51	0			1	G10	0	14	0	1	1	1	0	14
49	16	1	1958	13.03.2018 17:01	0.08	17:02:55	28	12	G	G12	44	0			1	G12	0	30	1	1	1	1	0	30
49	16	1	1958	13.03.2018 17:01	0.08	17:03:02	28	2	H	H2	32	0			1	H2	0	15	0	1	1	1	1	15
49	16	1	1958	13.03.2018 17:01	0.08	17:03:02	28	4	H	H4	49	0			1	H4	0	31	1	1	1	1	1	31
49	16	1	1958	13.03.2018 17:01	0.08	17:03:02	28	6	H	H6	56	0			1	H6	0	15	0	1	1	1	1	15
49	16	1	1958	13.03.2018 17:01	0.08	17:03:02	28	8	H	H8	34	0			1	H8	0	31	1	1	1	1	1	31
49	16	1	1958	13.03.2018 17:01	0.08	17:03:02	28	10	H	H10	45	0			1	H10	0	15	0	1	1	1	1	15
49	16	1	1958	13.03.2018 17:01	0.08	17:03:02	28	12	H	H12	41	0			1	H12	0	31	1	1	1	1	1	31
52	17	1	1958	13.03.2018 17:10	0.08	17:10:17	28.1	1	A	A1	51	0			1	A1	0	0	0	0	0	0	0	0
52	17	1	1958	13.03.2018 17:10	0.08	17:10:17	28.1	3	A	A3	48	0			1	A3	0	16	1	0	0	0	0	16
52	17	1	1958	13.03.2018 17:10	0.08	17:10:17	28.1	5	A	A5	47	0			1	A5	0	0	0	0	0	0	0	0
52	17	1	1958	13.03.2018 17:10	0.08	17:10:17	28.1	7	A	A7	56	0			1	A7	0	16	1	0	0	0	0	16
52	17	1	1958	13.03.2018 17:10	0.08	17:10:17	28.1	9	A	A9	43	0			1	A9	0	0	0	0	0	0	0	0
52	17	1	1958	13.03.2018 17:10	0.08	17:10:17	28.1	11	A	A11	38	0			1	A11	0	16	1	0	0	0	0	16
52	17	1	1958	13.03.2018 17:10	0.08	17:10:24	28.1	1	B	B1	52	0			1	B1	0	1	0	0	0	0	1	1
52	17	1	1958	13.03.2018 17:10	0.08	17:10:24	28.1	3	B	B3	46	0			1	B3	0	17	1	0	0	0	1	17
52	17	1	1958	13.03.2018 17:10	0.08	17:10:24	28.1	5	B	B5	46	0			1	B5	0	1	0	0	0	0	1	1
52	17	1	1958	13.03.2018 17:10	0.08	17:10:24	28.1	7	B	B7	51	0			1	B7	0	17	1	0	0	0	1	17
52	17	1	1958	13.03.2018 17:10	0.08	17:10:24	28.1	9	B	B9	41	0			1	B9	0	1	0	0	0	0	1	1
52	17	1	1958	13.03.2018 17:10	0.08	17:10:24	28.1	11	B	B11	38	0			1	B11	0	17	1	0	0	0	1	17
52	17	1	1958	13.03.2018 17:10	0.08	17:10:31	28.1	1	C	C1	49	0			1	C1	0	2	0	0	0	1	0	2
52	17	1	1958	13.03.2018 17:10	0.08	17:10:31	28.1	2	A	A2	28	0			1	A2	0	8	0	1	0	0	0	8
52	17	1	1958	13.03.2018 17:10	0.08	17:10:31	28.1	3	C	C3	50	0			1	C3	0	18	1	0	0	1	0	18
52	17	1	1958	13.03.2018 17:10	0.08	17:10:31	28.1	4	A	A4	51	0			1	A4	0	24	1	1	0	0	0	24
52	17	1	1958	13.03.2018 17:10	0.08	17:10:31	28.1	5	C	C5	46	0			1	C5	0	2	0	0	0	1	0	2
52	17	1	1958	13.03.2018 17:10	0.08	17:10:31	28.1	6	A	A6	51	0			1	A6	0	8	0	1	0	0	0	8
52	17	1	1958	13.03.2018 17:10	0.08	17:10:31	28.1	7	C	C7	51	0			1	C7	0	18	1	0	0	1	0	18
52	17	1	1958	13.03.2018 17:10	0.08	17:10:31	28.1	8	A	A8	33	0			1	A8	0	24	1	1	0	0	0	24
52	17	1	1958	13.03.2018 17:10	0.08	17:10:31	28.1	9	C	C9	40	0			1	C9	0	2	0	0	0	1	0	2
52	17	1	1958	13.03.2018 17:10	0.08	17:10:31	28.1	10	A	A10	45	0			1	A10	0	8	0	1	0	0	0	8
52	17	1	1958	13.03.2018 17:10	0.08	17:10:31	28.1	11	C	C11	36	0			1	C11	0	18	1	0	0	1	0	18
52	17	1	1958	13.03.2018 17:10	0.08	17:10:31	28.1	12	A	A12	39	0			1	A12	0	24	1	1	0	0	0	24
52	17	1	1958	13.03.2018 17:10	0.08	17:10:38	28.1	1	D	D1	52	0			1	D1	0	3	0	0	0	1	1	3
52	17	1	1958	13.03.2018 17:10	0.08	17:10:38	28.1	2	B	B2	34	0			1	B2	0	9	0	1	0	0	1	9
52	17	1	1958	13.03.2018 17:10	0.08	17:10:38	28.1	3	D	D3	53	0			1	D3	0	19	1	0	0	1	1	19
52	17	1	1958	13.03.2018 17:10	0.08	17:10:38	28.1	4	B	B4	51	0			1	B4	0	25	1	1	0	0	1	25
52	17	1	1958	13.03.2018 17:10	0.08	17:10:38	28.1	5	D	D5	35	0			1	D5	0	3	0	0	0	1	1	3
52	17	1	1958	13.03.2018 17:10	0.08	17:10:38	28.1	6	B	B6	46	0			1	B6	0	9	0	1	0	0	1	9
52	17	1	1958	13.03.2018 17:10	0.08	17:10:38	28.1	7	D	D7	48	0			1	D7	0	19	1	0	0	1	1	19
52	17	1	1958	13.03.2018 17:10	0.08	17:10:38	28.1	8	B	B8	29	0			1	B8	0	25	1	1	0	0	1	25
52	17	1	1958	13.03.2018 17:10	0.08	17:10:38	28.1	9	D	D9	41	0			1	D9	0	3	0	0	0	1	1	3
52	17	1	1958	13.03.2018 17:10	0.08	17:10:38	28.1	10	B	B10	46	0			1	B10	0	9	0	1	0	0	1	9
52	17	1	1958	13.03.2018 17:10	0.08	17:10:38	28.1	11	D	D11	36	0			1	D11	0	19	1	0	0	1	1	19
52	17	1	1958	13.03.2018 17:10	0.08	17:10:38	28.1	12	B	B12	41	0			1	B12	0	25	1	1	0	0	1	25
52	17	1	1958	13.03.2018 17:10	0.08	17:10:46	28.1	1	E	E1	47	0			1	E1	0	4	0	0	1	0	0	4
52	17	1	1958	13.03.2018 17:10	0.08	17:10:46	28.1	2	C	C2	29	0			1	C2	0	10	0	1	0	1	0	10
52	17	1	1958	13.03.2018 17:10	0.08	17:10:46	28.1	3	E	E3	63	0			1	E3	0	20	1	0	1	0	0	20
52	17	1	1958	13.03.2018 17:10	0.08	17:10:46	28.1	4	C	C4	51	0			1	C4	0	26	1	1	0	1	0	26
52	17	1	1958	13.03.2018 17:10	0.08	17:10:46	28.1	5	E	E5	40	0			1	E5	0	4	0	0	1	0	0	4
52	17	1	1958	13.03.2018 17:10	0.08	17:10:46	28.1	6	C	C6	46	0			1	C6	0	10	0	1	0	1	0	10
52	17	1	1958	13.03.2018 17:10	0.08	17:10:46	28.1	7	E	E7	50	0			1	E7	0	20	1	0	1	0	0	20
52	17	1	1958	13.03.2018 17:10	0.08	17:10:46	28.1	8	C	C8	29	0			1	C8	0	26	1	1	0	1	0	26
52	17	1	1958	13.03.2018 17:10	0.08	17:10:46	28.1	9	E	E9	38	0			1	E9	0	4	0	0	1	0	0	4
52	17	1	1958	13.03.2018 17:10	0.08	17:10:46	28.1	10	C	C10	48	0			1	C10	0	10	0	1	0	1	0	10
52	17	1	1958	13.03.2018 17:10	0.08	17:10:46	28.1	11	E	E11	41	0			1	E11	0	20	1	0	1	0	0	20
52	17	1	1958	13.03.2018 17:10	0.08	17:10:46	28.1	12	C	C12	46	0			1	C12	0	26	1	1	0	1	0	26
52	17	1	1958	13.03.2018 17:10	0.08	17:10:53	28.1	1	F	F1	49	0			1	F1	0	5	0	0	1	0	1	5
52	17	1	1958	13.03.2018 17:10	0.08	17:10:53	28.1	2	D	D2	29	0			1	D2	0	11	0	1	0	1	1	11
52	17	1	1958	13.03.2018 17:10	0.08	17:10:53	28.1	3	F	F3	46	0			1	F3	0	21	1	0	1	0	1	21
52	17	1	1958	13.03.2018 17:10	0.08	17:10:53	28.1	4	D	D4	51	0			1	D4	0	27	1	1	0	1	1	27
52	17	1	1958	13.03.2018 17:10	0.08	17:10:53	28.1	5	F	F5	43	0			1	F5	0	5	0	0	1	0	1	5
52	17	1	1958	13.03.2018 17:10	0.08	17:10:53	28.1	6	D	D6	48	0			1	D6	0	11	0	1	0	1	1	11
52	17	1	1958	13.03.2018 17:10	0.08	17:10:53	28.1	7	F	F7	50	0			1	F7	0	21	1	0	1	0	1	21
52	17	1	1958	13.03.2018 17:10	0.08	17:10:53	28.1	8	D	D8	34	0			1	D8	0	27	1	1	0	1	1	27
52	17	1	1958	13.03.2018 17:10	0.08	17:10:53	28.1	9	F	F9	38	0			1	F9	0	5	0	0	1	0	1	5
52	17	1	1958	13.03.2018 17:10	0.08	17:10:53	28.1	10	D	D10	51	0			1	D10	0	11	0	1	0	1	1	11
52	17	1	1958	13.03.2018 17:10	0.08	17:10:53	28.1	11	F	F11	38	0			1	F11	0	21	1	0	1	0	1	21
52	17	1	1958	13.03.2018 17:10	0.08	17:10:53	28.1	12	D	D12	41	0			1	D12	0	27	1	1	0	1	1	27
52	17	1	1958	13.03.2018 17:10	0.08	17:11:00	28.1	1	G	G1	54	0			1	G1	0	6	0	0	1	1	0	6
52	17	1	1958	13.03.2018 17:10	0.08	17:11:00	28.1	2	E	E2	26	0			1	E2	0	12	0	1	1	0	0	12
52	17	1	1958	13.03.2018 17:10	0.08	17:11:00	28.1	3	G	G3	48	0			1	G3	0	22	1	0	1	1	0	22
52	17	1	1958	13.03.2018 17:10	0.08	17:11:00	28.1	4	E	E4	44	0			1	E4	0	28	1	1	1	0	0	28
52	17	1	1958	13.03.2018 17:10	0.08	17:11:00	28.1	5	G	G5	47	0			1	G5	0	6	0	0	1	1	0	6
52	17	1	1958	13.03.2018 17:10	0.08	17:11:00	28.1	6	E	E6	51	0			1	E6	0	12	0	1	1	0	0	12
52	17	1	1958	13.03.2018 17:10	0.08	17:11:00	28.1	7	G	G7	50	0			1	G7	0	22	1	0	1	1	0	22
52	17	1	1958	13.03.2018 17:10	0.08	17:11:00	28.1	8	E	E8	37	0			1	E8	0	28	1	1	1	0	0	28
52	17	1	1958	13.03.2018 17:10	0.08	17:11:00	28.1	9	G	G9	47	0			1	G9	0	6	0	0	1	1	0	6
52	17	1	1958	13.03.2018 17:10	0.08	17:11:00	28.1	10	E	E10	46	0			1	E10	0	12	0	1	1	0	0	12
52	17	1	1958	13.03.2018 17:10	0.08	17:11:00	28.1	11	G	G11	33	0			1	G11	0	22	1	0	1	1	0	22
52	17	1	1958	13.03.2018 17:10	0.08	17:11:00	28.1	12	E	E12	47	0			1	E12	0	28	1	1	1	0	0	28
52	17	1	1958	13.03.2018 17:10	0.08	17:11:07	28.1	1	H	H1	47	0			1	H1	0	7	0	0	1	1	1	7
52	17	1	1958	13.03.2018 17:10	0.08	17:11:07	28.1	2	F	F2	31	0			1	F2	0	13	0	1	1	0	1	13
52	17	1	1958	13.03.2018 17:10	0.08	17:11:07	28.1	3	H	H3	50	0			1	H3	0	23	1	0	1	1	1	23
52	17	1	1958	13.03.2018 17:10	0.08	17:11:07	28.1	4	F	F4	46	0			1	F4	0	29	1	1	1	0	1	29
52	17	1	1958	13.03.2018 17:10	0.08	17:11:07	28.1	5	H	H5	46	0			1	H5	0	7	0	0	1	1	1	7
52	17	1	1958	13.03.2018 17:10	0.08	17:11:07	28.1	6	F	F6	46	0			1	F6	0	13	0	1	1	0	1	13
52	17	1	1958	13.03.2018 17:10	0.08	17:11:07	28.1	7	H	H7	66	0			1	H7	0	23	1	0	1	1	1	23
52	17	1	1958	13.03.2018 17:10	0.08	17:11:07	28.1	8	F	F8	34	0			1	F8	0	29	1	1	1	0	1	29
52	17	1	1958	13.03.2018 17:10	0.08	17:11:07	28.1	9	H	H9	40	0			1	H9	0	7	0	0	1	1	1	7
52	17	1	1958	13.03.2018 17:10	0.08	17:11:07	28.1	10	F	F10	56	0			1	F10	0	13	0	1	1	0	1	13
52	17	1	1958	13.03.2018 17:10	0.08	17:11:07	28.1	11	H	H11	38	0			1	H11	0	23	1	0	1	1	1	23
52	17	1	1958	13.03.2018 17:10	0.08	17:11:07	28.1	12	F	F12	49	0			1	F12	0	29	1	1	1	0	1	29
52	17	1	1958	13.03.2018 17:10	0.08	17:11:14	28.1	2	G	G2	36	0			1	G2	0	14	0	1	1	1	0	14
52	17	1	1958	13.03.2018 17:10	0.08	17:11:14	28.1	4	G	G4	49	0			1	G4	0	30	1	1	1	1	0	30
52	17	1	1958	13.03.2018 17:10	0.08	17:11:14	28.1	6	G	G6	43	0			1	G6	0	14	0	1	1	1	0	14
52	17	1	1958	13.03.2018 17:10	0.08	17:11:14	28.1	8	G	G8	33	0			1	G8	0	30	1	1	1	1	0	30
52	17	1	1958	13.03.2018 17:10	0.08	17:11:14	28.1	10	G	G10	53	0			1	G10	0	14	0	1	1	1	0	14
52	17	1	1958	13.03.2018 17:10	0.08	17:11:14	28.1	12	G	G12	43	0			1	G12	0	30	1	1	1	1	0	30
52	17	1	1958	13.03.2018 17:10	0.08	17:11:21	28.1	2	H	H2	29	0			1	H2	0	15	0	1	1	1	1	15
52	17	1	1958	13.03.2018 17:10	0.08	17:11:21	28.1	4	H	H4	47	0			1	H4	0	31	1	1	1	1	1	31
52	17	1	1958	13.03.2018 17:10	0.08	17:11:21	28.1	6	H	H6	59	0			1	H6	0	15	0	1	1	1	1	15
52	17	1	1958	13.03.2018 17:10	0.08	17:11:21	28.1	8	H	H8	37	0			1	H8	0	31	1	1	1	1	1	31
52	17	1	1958	13.03.2018 17:10	0.08	17:11:21	28.1	10	H	H10	50	0			1	H10	0	15	0	1	1	1	1	15
52	17	1	1958	13.03.2018 17:10	0.08	17:11:21	28.1	12	H	H12	41	0			1	H12	0	31	1	1	1	1	1	31
55	18	1	1958	13.03.2018 17:18	0.08	17:18:36	28.2	1	A	A1	52	0			1	A1	0	0	0	0	0	0	0	0
55	18	1	1958	13.03.2018 17:18	0.08	17:18:36	28.2	3	A	A3	50	0			1	A3	0	16	1	0	0	0	0	16
55	18	1	1958	13.03.2018 17:18	0.08	17:18:36	28.2	5	A	A5	43	0			1	A5	0	0	0	0	0	0	0	0
55	18	1	1958	13.03.2018 17:18	0.08	17:18:36	28.2	7	A	A7	56	0			1	A7	0	16	1	0	0	0	0	16
55	18	1	1958	13.03.2018 17:18	0.08	17:18:36	28.2	9	A	A9	40	0			1	A9	0	0	0	0	0	0	0	0
55	18	1	1958	13.03.2018 17:18	0.08	17:18:36	28.2	11	A	A11	38	0			1	A11	0	16	1	0	0	0	0	16
55	18	1	1958	13.03.2018 17:18	0.08	17:18:43	28.2	1	B	B1	51	0			1	B1	0	1	0	0	0	0	1	1
55	18	1	1958	13.03.2018 17:18	0.08	17:18:43	28.2	3	B	B3	51	0			1	B3	0	17	1	0	0	0	1	17
55	18	1	1958	13.03.2018 17:18	0.08	17:18:43	28.2	5	B	B5	44	0			1	B5	0	1	0	0	0	0	1	1
55	18	1	1958	13.03.2018 17:18	0.08	17:18:43	28.2	7	B	B7	51	0			1	B7	0	17	1	0	0	0	1	17
55	18	1	1958	13.03.2018 17:18	0.08	17:18:43	28.2	9	B	B9	38	0			1	B9	0	1	0	0	0	0	1	1
55	18	1	1958	13.03.2018 17:18	0.08	17:18:43	28.2	11	B	B11	31	0			1	B11	0	17	1	0	0	0	1	17
55	18	1	1958	13.03.2018 17:18	0.08	17:18:50	28.2	1	C	C1	52	0			1	C1	0	2	0	0	0	1	0	2
55	18	1	1958	13.03.2018 17:18	0.08	17:18:50	28.2	2	A	A2	36	0			1	A2	0	8	0	1	0	0	0	8
55	18	1	1958	13.03.2018 17:18	0.08	17:18:50	28.2	3	C	C3	48	0			1	C3	0	18	1	0	0	1	0	18
55	18	1	1958	13.03.2018 17:18	0.08	17:18:50	28.2	4	A	A4	54	0			1	A4	0	24	1	1	0	0	0	24
55	18	1	1958	13.03.2018 17:18	0.08	17:18:50	28.2	5	C	C5	43	0			1	C5	0	2	0	0	0	1	0	2
55	18	1	1958	13.03.2018 17:18	0.08	17:18:50	28.2	6	A	A6	46	0			1	A6	0	8	0	1	0	0	0	8
55	18	1	1958	13.03.2018 17:18	0.08	17:18:50	28.2	7	C	C7	51	0			1	C7	0	18	1	0	0	1	0	18
55	18	1	1958	13.03.2018 17:18	0.08	17:18:50	28.2	8	A	A8	39	0			1	A8	0	24	1	1	0	0	0	24
55	18	1	1958	13.03.2018 17:18	0.08	17:18:50	28.2	9	C	C9	44	0			1	C9	0	2	0	0	0	1	0	2
55	18	1	1958	13.03.2018 17:18	0.08	17:18:50	28.2	10	A	A10	53	0			1	A10	0	8	0	1	0	0	0	8
55	18	1	1958	13.03.2018 17:18	0.08	17:18:50	28.2	11	C	C11	36	0			1	C11	0	18	1	0	0	1	0	18
55	18	1	1958	13.03.2018 17:18	0.08	17:18:50	28.2	12	A	A12	44	0			1	A12	0	24	1	1	0	0	0	24
55	18	1	1958	13.03.2018 17:18	0.08	17:18:57	28.2	1	D	D1	49	0			1	D1	0	3	0	0	0	1	1	3
55	18	1	1958	13.03.2018 17:18	0.08	17:18:57	28.2	2	B	B2	31	0			1	B2	0	9	0	1	0	0	1	9
55	18	1	1958	13.03.2018 17:18	0.08	17:18:57	28.2	3	D	D3	50	0			1	D3	0	19	1	0	0	1	1	19
55	18	1	1958	13.03.2018 17:18	0.08	17:18:57	28.2	4	B	B4	51	0			1	B4	0	25	1	1	0	0	1	25
55	18	1	1958	13.03.2018 17:18	0.08	17:18:57	28.2	5	D	D5	40	0			1	D5	0	3	0	0	0	1	1	3
55	18	1	1958	13.03.2018 17:18	0.08	17:18:57	28.2	6	B	B6	44	0			1	B6	0	9	0	1	0	0	1	9
55	18	1	1958	13.03.2018 17:18	0.08	17:18:57	28.2	7	D	D7	46	0			1	D7	0	19	1	0	0	1	1	19
55	18	1	1958	13.03.2018 17:18	0.08	17:18:57	28.2	8	B	B8	31	0			1	B8	0	25	1	1	0	0	1	25
55	18	1	1958	13.03.2018 17:18	0.08	17:18:57	28.2	9	D	D9	41	0			1	D9	0	3	0	0	0	1	1	3
55	18	1	1958	13.03.2018 17:18	0.08	17:18:57	28.2	10	B	B10	45	0			1	B10	0	9	0	1	0	0	1	9
55	18	1	1958	13.03.2018 17:18	0.08	17:18:57	28.2	11	D	D11	36	0			1	D11	0	19	1	0	0	1	1	19
55	18	1	1958	13.03.2018 17:18	0.08	17:18:57	28.2	12	B	B12	43	0			1	B12	0	25	1	1	0	0	1	25
55	18	1	1958	13.03.2018 17:18	0.08	17:19:04	28.2	1	E	E1	55	0			1	E1	0	4	0	0	1	0	0	4
55	18	1	1958	13.03.2018 17:18	0.08	17:19:04	28.2	2	C	C2	28	0			1	C2	0	10	0	1	0	1	0	10
55	18	1	1958	13.03.2018 17:18	0.08	17:19:04	28.2	3	E	E3	48	0			1	E3	0	20	1	0	1	0	0	20
55	18	1	1958	13.03.2018 17:18	0.08	17:19:04	28.2	4	C	C4	46	0			1	C4	0	26	1	1	0	1	0	26
55	18	1	1958	13.03.2018 17:18	0.08	17:19:04	28.2	5	E	E5	46	0			1	E5	0	4	0	0	1	0	0	4
55	18	1	1958	13.03.2018 17:18	0.08	17:19:04	28.2	6	C	C6	43	0			1	C6	0	10	0	1	0	1	0	10
55	18	1	1958	13.03.2018 17:18	0.08	17:19:04	28.2	7	E	E7	50	0			1	E7	0	20	1	0	1	0	0	20
55	18	1	1958	13.03.2018 17:18	0.08	17:19:04	28.2	8	C	C8	34	0			1	C8	0	26	1	1	0	1	0	26
55	18	1	1958	13.03.2018 17:18	0.08	17:19:04	28.2	9	E	E9	37	0			1	E9	0	4	0	0	1	0	0	4
55	18	1	1958	13.03.2018 17:18	0.08	17:19:04	28.2	10	C	C10	43	0			1	C10	0	10	0	1	0	1	0	10
55	18	1	1958	13.03.2018 17:18	0.08	17:19:04	28.2	11	E	E11	34	0			1	E11	0	20	1	0	1	0	0	20
55	18	1	1958	13.03.2018 17:18	0.08	17:19:04	28.2	12	C	C12	43	0			1	C12	0	26	1	1	0	1	0	26
55	18	1	1958	13.03.2018 17:18	0.08	17:19:12	28.2	1	F	F1	54	0			1	F1	0	5	0	0	1	0	1	5
55	18	1	1958	13.03.2018 17:18	0.08	17:19:12	28.2	2	D	D2	28	0			1	D2	0	11	0	1	0	1	1	11
55	18	1	1958	13.03.2018 17:18	0.08	17:19:12	28.2	3	F	F3	45	0			1	F3	0	21	1	0	1	0	1	21
55	18	1	1958	13.03.2018 17:18	0.08	17:19:12	28.2	4	D	D4	47	0			1	D4	0	27	1	1	0	1	1	27
55	18	1	1958	13.03.2018 17:18	0.08	17:19:12	28.2	5	F	F5	46	0			1	F5	0	5	0	0	1	0	1	5
55	18	1	1958	13.03.2018 17:18	0.08	17:19:12	28.2	6	D	D6	41	0			1	D6	0	11	0	1	0	1	1	11
55	18	1	1958	13.03.2018 17:18	0.08	17:19:12	28.2	7	F	F7	46	0			1	F7	0	21	1	0	1	0	1	21
55	18	1	1958	13.03.2018 17:18	0.08	17:19:12	28.2	8	D	D8	40	0			1	D8	0	27	1	1	0	1	1	27
55	18	1	1958	13.03.2018 17:18	0.08	17:19:12	28.2	9	F	F9	41	0			1	F9	0	5	0	0	1	0	1	5
55	18	1	1958	13.03.2018 17:18	0.08	17:19:12	28.2	10	D	D10	48	0			1	D10	0	11	0	1	0	1	1	11
55	18	1	1958	13.03.2018 17:18	0.08	17:19:12	28.2	11	F	F11	34	0			1	F11	0	21	1	0	1	0	1	21
55	18	1	1958	13.03.2018 17:18	0.08	17:19:12	28.2	12	D	D12	41	0			1	D12	0	27	1	1	0	1	1	27
55	18	1	1958	13.03.2018 17:18	0.08	17:19:19	28.2	1	G	G1	47	0			1	G1	0	6	0	0	1	1	0	6
55	18	1	1958	13.03.2018 17:18	0.08	17:19:19	28.2	2	E	E2	31	0			1	E2	0	12	0	1	1	0	0	12
55	18	1	1958	13.03.2018 17:18	0.08	17:19:19	28.2	3	G	G3	45	0			1	G3	0	22	1	0	1	1	0	22
55	18	1	1958	13.03.2018 17:18	0.08	17:19:19	28.2	4	E	E4	52	0			1	E4	0	28	1	1	1	0	0	28
55	18	1	1958	13.03.2018 17:18	0.08	17:19:19	28.2	5	G	G5	41	0			1	G5	0	6	0	0	1	1	0	6
55	18	1	1958	13.03.2018 17:18	0.08	17:19:19	28.2	6	E	E6	43	0			1	E6	0	12	0	1	1	0	0	12
55	18	1	1958	13.03.2018 17:18	0.08	17:19:19	28.2	7	G	G7	54	0			1	G7	0	22	1	0	1	1	0	22
55	18	1	1958	13.03.2018 17:18	0.08	17:19:19	28.2	8	E	E8	34	0			1	E8	0	28	1	1	1	0	0	28
55	18	1	1958	13.03.2018 17:18	0.08	17:19:19	28.2	9	G	G9	40	0			1	G9	0	6	0	0	1	1	0	6
55	18	1	1958	13.03.2018 17:18	0.08	17:19:19	28.2	10	E	E10	46	0			1	E10	0	12	0	1	1	0	0	12
55	18	1	1958	13.03.2018 17:18	0.08	17:19:19	28.2	11	G	G11	34	0			1	G11	0	22	1	0	1	1	0	22
55	18	1	1958	13.03.2018 17:18	0.08	17:19:19	28.2	12	E	E12	38	0			1	E12	0	28	1	1	1	0	0	28
55	18	1	1958	13.03.2018 17:18	0.08	17:19:26	28.2	1	H	H1	49	0			1	H1	0	7	0	0	1	1	1	7
55	18	1	1958	13.03.2018 17:18	0.08	17:19:26	28.2	2	F	F2	28	0			1	F2	0	13	0	1	1	0	1	13
55	18	1	1958	13.03.2018 17:18	0.08	17:19:26	28.2	3	H	H3	43	0			1	H3	0	23	1	0	1	1	1	23
55	18	1	1958	13.03.2018 17:18	0.08	17:19:26	28.2	4	F	F4	51	0			1	F4	0	29	1	1	1	0	1	29
55	18	1	1958	13.03.2018 17:18	0.08	17:19:26	28.2	5	H	H5	46	0			1	H5	0	7	0	0	1	1	1	7
55	18	1	1958	13.03.2018 17:18	0.08	17:19:26	28.2	6	F	F6	44	0			1	F6	0	13	0	1	1	0	1	13
55	18	1	1958	13.03.2018 17:18	0.08	17:19:26	28.2	7	H	H7	69	0			1	H7	0	23	1	0	1	1	1	23
55	18	1	1958	13.03.2018 17:18	0.08	17:19:26	28.2	8	F	F8	36	0			1	F8	0	29	1	1	1	0	1	29
55	18	1	1958	13.03.2018 17:18	0.08	17:19:26	28.2	9	H	H9	46	0			1	H9	0	7	0	0	1	1	1	7
55	18	1	1958	13.03.2018 17:18	0.08	17:19:26	28.2	10	F	F10	40	0			1	F10	0	13	0	1	1	0	1	13
55	18	1	1958	13.03.2018 17:18	0.08	17:19:26	28.2	11	H	H11	38	0			1	H11	0	23	1	0	1	1	1	23
55	18	1	1958	13.03.2018 17:18	0.08	17:19:26	28.2	12	F	F12	41	0			1	F12	0	29	1	1	1	0	1	29
55	18	1	1958	13.03.2018 17:18	0.08	17:19:33	28.2	2	G	G2	32	0			1	G2	0	14	0	1	1	1	0	14
55	18	1	1958	13.03.2018 17:18	0.08	17:19:33	28.2	4	G	G4	51	0			1	G4	0	30	1	1	1	1	0	30
55	18	1	1958	13.03.2018 17:18	0.08	17:19:33	28.2	6	G	G6	43	0			1	G6	0	14	0	1	1	1	0	14
55	18	1	1958	13.03.2018 17:18	0.08	17:19:33	28.2	8	G	G8	33	0			1	G8	0	30	1	1	1	1	0	30
55	18	1	1958	13.03.2018 17:18	0.08	17:19:33	28.2	10	G	G10	45	0			1	G10	0	14	0	1	1	1	0	14
55	18	1	1958	13.03.2018 17:18	0.08	17:19:33	28.2	12	G	G12	41	0			1	G12	0	30	1	1	1	1	0	30
55	18	1	1958	13.03.2018 17:18	0.08	17:19:40	28.2	2	H	H2	29	0			1	H2	0	15	0	1	1	1	1	15
55	18	1	1958	13.03.2018 17:18	0.08	17:19:40	28.2	4	H	H4	49	0			1	H4	0	31	1	1	1	1	1	31
55	18	1	1958	13.03.2018 17:18	0.08	17:19:40	28.2	6	H	H6	56	0			1	H6	0	15	0	1	1	1	1	15
55	18	1	1958	13.03.2018 17:18	0.08	17:19:40	28.2	8	H	H8	37	0			1	H8	0	31	1	1	1	1	1	31
55	18	1	1958	13.03.2018 17:18	0.08	17:19:40	28.2	10	H	H10	46	0			1	H10	0	15	0	1	1	1	1	15
55	18	1	1958	13.03.2018 17:18	0.08	17:19:40	28.2	12	H	H12	46	0			1	H12	0	31	1	1	1	1	1	31
58	19	1	1958	13.03.2018 17:26	0.08	17:26:54	28.3	1	A	A1	46	0			1	A1	0	0	0	0	0	0	0	0
58	19	1	1958	13.03.2018 17:26	0.08	17:26:54	28.3	3	A	A3	46	0			1	A3	0	16	1	0	0	0	0	16
58	19	1	1958	13.03.2018 17:26	0.08	17:26:54	28.3	5	A	A5	46	0			1	A5	0	0	0	0	0	0	0	0
58	19	1	1958	13.03.2018 17:26	0.08	17:26:54	28.3	7	A	A7	54	0			1	A7	0	16	1	0	0	0	0	16
58	19	1	1958	13.03.2018 17:26	0.08	17:26:54	28.3	9	A	A9	38	0			1	A9	0	0	0	0	0	0	0	0
58	19	1	1958	13.03.2018 17:26	0.08	17:26:54	28.3	11	A	A11	33	0			1	A11	0	16	1	0	0	0	0	16
58	19	1	1958	13.03.2018 17:26	0.08	17:27:02	28.3	1	B	B1	52	0			1	B1	0	1	0	0	0	0	1	1
58	19	1	1958	13.03.2018 17:26	0.08	17:27:02	28.3	3	B	B3	50	0			1	B3	0	17	1	0	0	0	1	17
58	19	1	1958	13.03.2018 17:26	0.08	17:27:02	28.3	5	B	B5	37	0			1	B5	0	1	0	0	0	0	1	1
58	19	1	1958	13.03.2018 17:26	0.08	17:27:02	28.3	7	B	B7	56	0			1	B7	0	17	1	0	0	0	1	17
58	19	1	1958	13.03.2018 17:26	0.08	17:27:02	28.3	9	B	B9	47	0			1	B9	0	1	0	0	0	0	1	1
58	19	1	1958	13.03.2018 17:26	0.08	17:27:02	28.3	11	B	B11	38	0			1	B11	0	17	1	0	0	0	1	17
58	19	1	1958	13.03.2018 17:26	0.08	17:27:09	28.3	1	C	C1	52	0			1	C1	0	2	0	0	0	1	0	2
58	19	1	1958	13.03.2018 17:26	0.08	17:27:09	28.3	2	A	A2	34	0			1	A2	0	8	0	1	0	0	0	8
58	19	1	1958	13.03.2018 17:26	0.08	17:27:09	28.3	3	C	C3	51	0			1	C3	0	18	1	0	0	1	0	18
58	19	1	1958	13.03.2018 17:26	0.08	17:27:09	28.3	4	A	A4	47	0			1	A4	0	24	1	1	0	0	0	24
58	19	1	1958	13.03.2018 17:26	0.08	17:27:09	28.3	5	C	C5	46	0			1	C5	0	2	0	0	0	1	0	2
58	19	1	1958	13.03.2018 17:26	0.08	17:27:09	28.3	6	A	A6	44	0			1	A6	0	8	0	1	0	0	0	8
58	19	1	1958	13.03.2018 17:26	0.08	17:27:09	28.3	7	C	C7	54	0			1	C7	0	18	1	0	0	1	0	18
58	19	1	1958	13.03.2018 17:26	0.08	17:27:09	28.3	8	A	A8	36	0			1	A8	0	24	1	1	0	0	0	24
58	19	1	1958	13.03.2018 17:26	0.08	17:27:09	28.3	9	C	C9	38	0			1	C9	0	2	0	0	0	1	0	2
58	19	1	1958	13.03.2018 17:26	0.08	17:27:09	28.3	10	A	A10	48	0			1	A10	0	8	0	1	0	0	0	8
58	19	1	1958	13.03.2018 17:26	0.08	17:27:09	28.3	11	C	C11	34	0			1	C11	0	18	1	0	0	1	0	18
58	19	1	1958	13.03.2018 17:26	0.08	17:27:09	28.3	12	A	A12	47	0			1	A12	0	24	1	1	0	0	0	24
58	19	1	1958	13.03.2018 17:26	0.08	17:27:16	28.3	1	D	D1	49	0			1	D1	0	3	0	0	0	1	1	3
58	19	1	1958	13.03.2018 17:26	0.08	17:27:16	28.3	2	B	B2	31	0			1	B2	0	9	0	1	0	0	1	9
58	19	1	1958	13.03.2018 17:26	0.08	17:27:16	28.3	3	D	D3	51	0			1	D3	0	19	1	0	0	1	1	19
58	19	1	1958	13.03.2018 17:26	0.08	17:27:16	28.3	4	B	B4	51	0			1	B4	0	25	1	1	0	0	1	25
58	19	1	1958	13.03.2018 17:26	0.08	17:27:16	28.3	5	D	D5	44	0			1	D5	0	3	0	0	0	1	1	3
58	19	1	1958	13.03.2018 17:26	0.08	17:27:16	28.3	6	B	B6	44	0			1	B6	0	9	0	1	0	0	1	9
58	19	1	1958	13.03.2018 17:26	0.08	17:27:16	28.3	7	D	D7	50	0			1	D7	0	19	1	0	0	1	1	19
58	19	1	1958	13.03.2018 17:26	0.08	17:27:16	28.3	8	B	B8	33	0			1	B8	0	25	1	1	0	0	1	25
58	19	1	1958	13.03.2018 17:26	0.08	17:27:16	28.3	9	D	D9	34	0			1	D9	0	3	0	0	0	1	1	3
58	19	1	1958	13.03.2018 17:26	0.08	17:27:16	28.3	10	B	B10	45	0			1	B10	0	9	0	1	0	0	1	9
58	19	1	1958	13.03.2018 17:26	0.08	17:27:16	28.3	11	D	D11	34	0			1	D11	0	19	1	0	0	1	1	19
58	19	1	1958	13.03.2018 17:26	0.08	17:27:16	28.3	12	B	B12	43	0			1	B12	0	25	1	1	0	0	1	25
58	19	1	1958	13.03.2018 17:26	0.08	17:27:23	28.3	1	E	E1	47	0			1	E1	0	4	0	0	1	0	0	4
58	19	1	1958	13.03.2018 17:26	0.08	17:27:23	28.3	2	C	C2	29	0			1	C2	0	10	0	1	0	1	0	10
58	19	1	1958	13.03.2018 17:26	0.08	17:27:23	28.3	3	E	E3	48	0			1	E3	0	20	1	0	1	0	0	20
58	19	1	1958	13.03.2018 17:26	0.08	17:27:23	28.3	4	C	C4	57	0			1	C4	0	26	1	1	0	1	0	26
58	19	1	1958	13.03.2018 17:26	0.08	17:27:23	28.3	5	E	E5	40	0			1	E5	0	4	0	0	1	0	0	4
58	19	1	1958	13.03.2018 17:26	0.08	17:27:23	28.3	6	C	C6	34	0			1	C6	0	10	0	1	0	1	0	10
58	19	1	1958	13.03.2018 17:26	0.08	17:27:23	28.3	7	E	E7	54	0			1	E7	0	20	1	0	1	0	0	20
58	19	1	1958	13.03.2018 17:26	0.08	17:27:23	28.3	8	C	C8	29	0			1	C8	0	26	1	1	0	1	0	26
58	19	1	1958	13.03.2018 17:26	0.08	17:27:23	28.3	9	E	E9	37	0			1	E9	0	4	0	0	1	0	0	4
58	19	1	1958	13.03.2018 17:26	0.08	17:27:23	28.3	10	C	C10	51	0			1	C10	0	10	0	1	0	1	0	10
58	19	1	1958	13.03.2018 17:26	0.08	17:27:23	28.3	11	E	E11	41	0			1	E11	0	20	1	0	1	0	0	20
58	19	1	1958	13.03.2018 17:26	0.08	17:27:23	28.3	12	C	C12	41	0			1	C12	0	26	1	1	0	1	0	26
58	19	1	1958	13.03.2018 17:26	0.08	17:27:30	28.3	1	F	F1	47	0			1	F1	0	5	0	0	1	0	1	5
58	19	1	1958	13.03.2018 17:26	0.08	17:27:30	28.3	2	D	D2	28	0			1	D2	0	11	0	1	0	1	1	11
58	19	1	1958	13.03.2018 17:26	0.08	17:27:30	28.3	3	F	F3	51	0			1	F3	0	21	1	0	1	0	1	21
58	19	1	1958	13.03.2018 17:26	0.08	17:27:30	28.3	4	D	D4	52	0			1	D4	0	27	1	1	0	1	1	27
58	19	1	1958	13.03.2018 17:26	0.08	17:27:30	28.3	5	F	F5	41	0			1	F5	0	5	0	0	1	0	1	5
58	19	1	1958	13.03.2018 17:26	0.08	17:27:30	28.3	6	D	D6	49	0			1	D6	0	11	0	1	0	1	1	11
58	19	1	1958	13.03.2018 17:26	0.08	17:27:30	28.3	7	F	F7	48	0			1	F7	0	21	1	0	1	0	1	21
58	19	1	1958	13.03.2018 17:26	0.08	17:27:30	28.3	8	D	D8	33	0			1	D8	0	27	1	1	0	1	1	27
58	19	1	1958	13.03.2018 17:26	0.08	17:27:30	28.3	9	F	F9	37	0			1	F9	0	5	0	0	1	0	1	5
58	19	1	1958	13.03.2018 17:26	0.08	17:27:30	28.3	10	D	D10	48	0			1	D10	0	11	0	1	0	1	1	11
58	19	1	1958	13.03.2018 17:26	0.08	17:27:30	28.3	11	F	F11	34	0			1	F11	0	21	1	0	1	0	1	21
58	19	1	1958	13.03.2018 17:26	0.08	17:27:30	28.3	12	D	D12	39	0			1	D12	0	27	1	1	0	1	1	27
58	19	1	1958	13.03.2018 17:26	0.08	17:27:37	28.3	1	G	G1	51	0			1	G1	0	6	0	0	1	1	0	6
58	19	1	1958	13.03.2018 17:26	0.08	17:27:37	28.3	2	E	E2	26	0			1	E2	0	12	0	1	1	0	0	12
58	19	1	1958	13.03.2018 17:26	0.08	17:27:37	28.3	3	G	G3	51	0			1	G3	0	22	1	0	1	1	0	22
58	19	1	1958	13.03.2018 17:26	0.08	17:27:37	28.3	4	E	E4	52	0			1	E4	0	28	1	1	1	0	0	28
58	19	1	1958	13.03.2018 17:26	0.08	17:27:37	28.3	5	G	G5	50	0			1	G5	0	6	0	0	1	1	0	6
58	19	1	1958	13.03.2018 17:26	0.08	17:27:37	28.3	6	E	E6	41	0			1	E6	0	12	0	1	1	0	0	12
58	19	1	1958	13.03.2018 17:26	0.08	17:27:37	28.3	7	G	G7	51	0			1	G7	0	22	1	0	1	1	0	22
58	19	1	1958	13.03.2018 17:26	0.08	17:27:37	28.3	8	E	E8	34	0			1	E8	0	28	1	1	1	0	0	28
58	19	1	1958	13.03.2018 17:26	0.08	17:27:37	28.3	9	G	G9	47	0			1	G9	0	6	0	0	1	1	0	6
58	19	1	1958	13.03.2018 17:26	0.08	17:27:37	28.3	10	E	E10	46	0			1	E10	0	12	0	1	1	0	0	12
58	19	1	1958	13.03.2018 17:26	0.08	17:27:37	28.3	11	G	G11	36	0			1	G11	0	22	1	0	1	1	0	22
58	19	1	1958	13.03.2018 17:26	0.08	17:27:37	28.3	12	E	E12	44	0			1	E12	0	28	1	1	1	0	0	28
58	19	1	1958	13.03.2018 17:26	0.08	17:27:44	28.3	1	H	H1	54	0			1	H1	0	7	0	0	1	1	1	7
58	19	1	1958	13.03.2018 17:26	0.08	17:27:44	28.3	2	F	F2	29	0			1	F2	0	13	0	1	1	0	1	13
58	19	1	1958	13.03.2018 17:26	0.08	17:27:44	28.3	3	H	H3	46	0			1	H3	0	23	1	0	1	1	1	23
58	19	1	1958	13.03.2018 17:26	0.08	17:27:44	28.3	4	F	F4	54	0			1	F4	0	29	1	1	1	0	1	29
58	19	1	1958	13.03.2018 17:26	0.08	17:27:44	28.3	5	H	H5	46	0			1	H5	0	7	0	0	1	1	1	7
58	19	1	1958	13.03.2018 17:26	0.08	17:27:44	28.3	6	F	F6	51	0			1	F6	0	13	0	1	1	0	1	13
58	19	1	1958	13.03.2018 17:26	0.08	17:27:44	28.3	7	H	H7	66	0			1	H7	0	23	1	0	1	1	1	23
58	19	1	1958	13.03.2018 17:26	0.08	17:27:44	28.3	8	F	F8	33	0			1	F8	0	29	1	1	1	0	1	29
58	19	1	1958	13.03.2018 17:26	0.08	17:27:44	28.3	9	H	H9	41	0			1	H9	0	7	0	0	1	1	1	7
58	19	1	1958	13.03.2018 17:26	0.08	17:27:44	28.3	10	F	F10	43	0			1	F10	0	13	0	1	1	0	1	13
58	19	1	1958	13.03.2018 17:26	0.08	17:27:44	28.3	11	H	H11	38	0			1	H11	0	23	1	0	1	1	1	23
58	19	1	1958	13.03.2018 17:26	0.08	17:27:44	28.3	12	F	F12	43	0			1	F12	0	29	1	1	1	0	1	29
58	19	1	1958	13.03.2018 17:26	0.08	17:27:51	28.3	2	G	G2	31	0			1	G2	0	14	0	1	1	1	0	14
58	19	1	1958	13.03.2018 17:26	0.08	17:27:51	28.3	4	G	G4	52	0			1	G4	0	30	1	1	1	1	0	30
58	19	1	1958	13.03.2018 17:26	0.08	17:27:51	28.3	6	G	G6	49	0			1	G6	0	14	0	1	1	1	0	14
58	19	1	1958	13.03.2018 17:26	0.08	17:27:51	28.3	8	G	G8	31	0			1	G8	0	30	1	1	1	1	0	30
58	19	1	1958	13.03.2018 17:26	0.08	17:27:51	28.3	10	G	G10	43	0			1	G10	0	14	0	1	1	1	0	14
58	19	1	1958	13.03.2018 17:26	0.08	17:27:51	28.3	12	G	G12	49	0			1	G12	0	30	1	1	1	1	0	30
58	19	1	1958	13.03.2018 17:26	0.08	17:27:58	28.3	2	H	H2	29	0			1	H2	0	15	0	1	1	1	1	15
58	19	1	1958	13.03.2018 17:26	0.08	17:27:58	28.3	4	H	H4	49	0			1	H4	0	31	1	1	1	1	1	31
58	19	1	1958	13.03.2018 17:26	0.08	17:27:58	28.3	6	H	H6	54	0			1	H6	0	15	0	1	1	1	1	15
58	19	1	1958	13.03.2018 17:26	0.08	17:27:58	28.3	8	H	H8	33	0			1	H8	0	31	1	1	1	1	1	31
58	19	1	1958	13.03.2018 17:26	0.08	17:27:58	28.3	10	H	H10	48	0			1	H10	0	15	0	1	1	1	1	15
58	19	1	1958	13.03.2018 17:26	0.08	17:27:58	28.3	12	H	H12	39	0			1	H12	0	31	1	1	1	1	1	31
61	20	2	1958	13.03.2018 17:35	0.08	17:35:13	28.4	1	A	A1	52	0			1	A1	0	0	0	0	0	0	0	0
61	20	2	1958	13.03.2018 17:35	0.08	17:35:13	28.4	3	A	A3	45	0			1	A3	0	16	1	0	0	0	0	16
61	20	2	1958	13.03.2018 17:35	0.08	17:35:13	28.4	5	A	A5	46	0			1	A5	0	0	0	0	0	0	0	0
61	20	2	1958	13.03.2018 17:35	0.08	17:35:13	28.4	7	A	A7	51	0			1	A7	0	16	1	0	0	0	0	16
61	20	2	1958	13.03.2018 17:35	0.08	17:35:13	28.4	9	A	A9	40	0			1	A9	0	0	0	0	0	0	0	0
61	20	2	1958	13.03.2018 17:35	0.08	17:35:13	28.4	11	A	A11	33	0			1	A11	0	16	1	0	0	0	0	16
61	20	2	1958	13.03.2018 17:35	0.08	17:35:20	28.4	1	B	B1	54	0			1	B1	0	1	0	0	0	0	1	1
61	20	2	1958	13.03.2018 17:35	0.08	17:35:20	28.4	3	B	B3	50	0			1	B3	0	17	1	0	0	0	1	17
61	20	2	1958	13.03.2018 17:35	0.08	17:35:20	28.4	5	B	B5	35	0			1	B5	0	1	0	0	0	0	1	1
61	20	2	1958	13.03.2018 17:35	0.08	17:35:20	28.4	7	B	B7	51	0			1	B7	0	17	1	0	0	0	1	17
61	20	2	1958	13.03.2018 17:35	0.08	17:35:20	28.4	9	B	B9	40	0			1	B9	0	1	0	0	0	0	1	1
61	20	2	1958	13.03.2018 17:35	0.08	17:35:20	28.4	11	B	B11	38	0			1	B11	0	17	1	0	0	0	1	17
61	20	2	1958	13.03.2018 17:35	0.08	17:35:27	28.4	1	C	C1	57	0			1	C1	0	2	0	0	0	1	0	2
61	20	2	1958	13.03.2018 17:35	0.08	17:35:27	28.4	2	A	A2	32	0			1	A2	0	8	0	1	0	0	0	8
61	20	2	1958	13.03.2018 17:35	0.08	17:35:27	28.4	3	C	C3	56	0			1	C3	0	18	1	0	0	1	0	18
61	20	2	1958	13.03.2018 17:35	0.08	17:35:27	28.4	4	A	A4	51	0			1	A4	0	24	1	1	0	0	0	24
61	20	2	1958	13.03.2018 17:35	0.08	17:35:27	28.4	5	C	C5	46	0			1	C5	0	2	0	0	0	1	0	2
61	20	2	1958	13.03.2018 17:35	0.08	17:35:27	28.4	6	A	A6	54	0			1	A6	0	8	0	1	0	0	0	8
61	20	2	1958	13.03.2018 17:35	0.08	17:35:27	28.4	7	C	C7	61	0			1	C7	0	18	1	0	0	1	0	18
61	20	2	1958	13.03.2018 17:35	0.08	17:35:27	28.4	8	A	A8	36	0			1	A8	0	24	1	1	0	0	0	24
61	20	2	1958	13.03.2018 17:35	0.08	17:35:27	28.4	9	C	C9	46	0			1	C9	0	2	0	0	0	1	0	2
61	20	2	1958	13.03.2018 17:35	0.08	17:35:27	28.4	10	A	A10	55	0			1	A10	0	8	0	1	0	0	0	8
61	20	2	1958	13.03.2018 17:35	0.08	17:35:27	28.4	11	C	C11	34	0			1	C11	0	18	1	0	0	1	0	18
61	20	2	1958	13.03.2018 17:35	0.08	17:35:27	28.4	12	A	A12	43	0			1	A12	0	24	1	1	0	0	0	24
61	20	2	1958	13.03.2018 17:35	0.08	17:35:34	28.4	1	D	D1	49	0			1	D1	0	3	0	0	0	1	1	3
61	20	2	1958	13.03.2018 17:35	0.08	17:35:34	28.4	2	B	B2	32	0			1	B2	0	9	0	1	0	0	1	9
61	20	2	1958	13.03.2018 17:35	0.08	17:35:34	28.4	3	D	D3	56	0			1	D3	0	19	1	0	0	1	1	19
61	20	2	1958	13.03.2018 17:35	0.08	17:35:34	28.4	4	B	B4	51	0			1	B4	0	25	1	1	0	0	1	25
61	20	2	1958	13.03.2018 17:35	0.08	17:35:34	28.4	5	D	D5	38	0			1	D5	0	3	0	0	0	1	1	3
61	20	2	1958	13.03.2018 17:35	0.08	17:35:34	28.4	6	B	B6	41	0			1	B6	0	9	0	1	0	0	1	9
61	20	2	1958	13.03.2018 17:35	0.08	17:35:34	28.4	7	D	D7	46	0			1	D7	0	19	1	0	0	1	1	19
61	20	2	1958	13.03.2018 17:35	0.08	17:35:34	28.4	8	B	B8	31	0			1	B8	0	25	1	1	0	0	1	25
61	20	2	1958	13.03.2018 17:35	0.08	17:35:34	28.4	9	D	D9	44	0			1	D9	0	3	0	0	0	1	1	3
61	20	2	1958	13.03.2018 17:35	0.08	17:35:34	28.4	10	B	B10	51	0			1	B10	0	9	0	1	0	0	1	9
61	20	2	1958	13.03.2018 17:35	0.08	17:35:34	28.4	11	D	D11	34	0			1	D11	0	19	1	0	0	1	1	19
61	20	2	1958	13.03.2018 17:35	0.08	17:35:34	28.4	12	B	B12	47	0			1	B12	0	25	1	1	0	0	1	25
61	20	2	1958	13.03.2018 17:35	0.08	17:35:41	28.4	1	E	E1	55	0			1	E1	0	4	0	0	1	0	0	4
61	20	2	1958	13.03.2018 17:35	0.08	17:35:41	28.4	2	C	C2	31	0			1	C2	0	10	0	1	0	1	0	10
61	20	2	1958	13.03.2018 17:35	0.08	17:35:41	28.4	3	E	E3	53	0			1	E3	0	20	1	0	1	0	0	20
61	20	2	1958	13.03.2018 17:35	0.08	17:35:41	28.4	4	C	C4	46	0			1	C4	0	26	1	1	0	1	0	26
61	20	2	1958	13.03.2018 17:35	0.08	17:35:41	28.4	5	E	E5	41	0			1	E5	0	4	0	0	1	0	0	4
61	20	2	1958	13.03.2018 17:35	0.08	17:35:41	28.4	6	C	C6	41	0			1	C6	0	10	0	1	0	1	0	10
61	20	2	1958	13.03.2018 17:35	0.08	17:35:41	28.4	7	E	E7	51	0			1	E7	0	20	1	0	1	0	0	20
61	20	2	1958	13.03.2018 17:35	0.08	17:35:41	28.4	8	C	C8	29	0			1	C8	0	26	1	1	0	1	0	26
61	20	2	1958	13.03.2018 17:35	0.08	17:35:41	28.4	9	E	E9	37	0			1	E9	0	4	0	0	1	0	0	4
61	20	2	1958	13.03.2018 17:35	0.08	17:35:41	28.4	10	C	C10	46	0			1	C10	0	10	0	1	0	1	0	10
61	20	2	1958	13.03.2018 17:35	0.08	17:35:41	28.4	11	E	E11	38	0			1	E11	0	20	1	0	1	0	0	20
61	20	2	1958	13.03.2018 17:35	0.08	17:35:41	28.4	12	C	C12	49	0			1	C12	0	26	1	1	0	1	0	26
61	20	2	1958	13.03.2018 17:35	0.08	17:35:48	28.4	1	F	F1	55	0			1	F1	0	5	0	0	1	0	1	5
61	20	2	1958	13.03.2018 17:35	0.08	17:35:48	28.4	2	D	D2	29	0			1	D2	0	11	0	1	0	1	1	11
61	20	2	1958	13.03.2018 17:35	0.08	17:35:48	28.4	3	F	F3	51	0			1	F3	0	21	1	0	1	0	1	21
61	20	2	1958	13.03.2018 17:35	0.08	17:35:48	28.4	4	D	D4	55	0			1	D4	0	27	1	1	0	1	1	27
61	20	2	1958	13.03.2018 17:35	0.08	17:35:48	28.4	5	F	F5	46	0			1	F5	0	5	0	0	1	0	1	5
61	20	2	1958	13.03.2018 17:35	0.08	17:35:48	28.4	6	D	D6	38	0			1	D6	0	11	0	1	0	1	1	11
61	20	2	1958	13.03.2018 17:35	0.08	17:35:48	28.4	7	F	F7	46	0			1	F7	0	21	1	0	1	0	1	21
61	20	2	1958	13.03.2018 17:35	0.08	17:35:48	28.4	8	D	D8	33	0			1	D8	0	27	1	1	0	1	1	27
61	20	2	1958	13.03.2018 17:35	0.08	17:35:48	28.4	9	F	F9	37	0			1	F9	0	5	0	0	1	0	1	5
61	20	2	1958	13.03.2018 17:35	0.08	17:35:48	28.4	10	D	D10	50	0			1	D10	0	11	0	1	0	1	1	11
61	20	2	1958	13.03.2018 17:35	0.08	17:35:48	28.4	11	F	F11	38	0			1	F11	0	21	1	0	1	0	1	21
61	20	2	1958	13.03.2018 17:35	0.08	17:35:48	28.4	12	D	D12	39	0			1	D12	0	27	1	1	0	1	1	27
61	20	2	1958	13.03.2018 17:35	0.08	17:35:55	28.4	1	G	G1	57	0			1	G1	0	6	0	0	1	1	0	6
61	20	2	1958	13.03.2018 17:35	0.08	17:35:55	28.4	2	E	E2	26	0			1	E2	0	12	0	1	1	0	0	12
61	20	2	1958	13.03.2018 17:35	0.08	17:35:55	28.4	3	G	G3	50	0			1	G3	0	22	1	0	1	1	0	22
61	20	2	1958	13.03.2018 17:35	0.08	17:35:55	28.4	4	E	E4	47	0			1	E4	0	28	1	1	1	0	0	28
61	20	2	1958	13.03.2018 17:35	0.08	17:35:55	28.4	5	G	G5	44	0			1	G5	0	6	0	0	1	1	0	6
61	20	2	1958	13.03.2018 17:35	0.08	17:35:55	28.4	6	E	E6	39	0			1	E6	0	12	0	1	1	0	0	12
61	20	2	1958	13.03.2018 17:35	0.08	17:35:55	28.4	7	G	G7	53	0			1	G7	0	22	1	0	1	1	0	22
61	20	2	1958	13.03.2018 17:35	0.08	17:35:55	28.4	8	E	E8	34	0			1	E8	0	28	1	1	1	0	0	28
61	20	2	1958	13.03.2018 17:35	0.08	17:35:55	28.4	9	G	G9	44	0			1	G9	0	6	0	0	1	1	0	6
61	20	2	1958	13.03.2018 17:35	0.08	17:35:55	28.4	10	E	E10	53	0			1	E10	0	12	0	1	1	0	0	12
61	20	2	1958	13.03.2018 17:35	0.08	17:35:55	28.4	11	G	G11	38	0			1	G11	0	22	1	0	1	1	0	22
61	20	2	1958	13.03.2018 17:35	0.08	17:35:55	28.4	12	E	E12	39	0			1	E12	0	28	1	1	1	0	0	28
61	20	2	1958	13.03.2018 17:35	0.08	17:36:02	28.4	1	H	H1	54	0			1	H1	0	7	0	0	1	1	1	7
61	20	2	1958	13.03.2018 17:35	0.08	17:36:02	28.4	2	F	F2	29	0			1	F2	0	13	0	1	1	0	1	13
61	20	2	1958	13.03.2018 17:35	0.08	17:36:02	28.4	3	H	H3	48	0			1	H3	0	23	1	0	1	1	1	23
61	20	2	1958	13.03.2018 17:35	0.08	17:36:02	28.4	4	F	F4	51	0			1	F4	0	29	1	1	1	0	1	29
61	20	2	1958	13.03.2018 17:35	0.08	17:36:02	28.4	5	H	H5	44	0			1	H5	0	7	0	0	1	1	1	7
61	20	2	1958	13.03.2018 17:35	0.08	17:36:02	28.4	6	F	F6	46	0			1	F6	0	13	0	1	1	0	1	13
61	20	2	1958	13.03.2018 17:35	0.08	17:36:02	28.4	7	H	H7	54	0			1	H7	0	23	1	0	1	1	1	23
[truncated: 89,367 more rows]
